# Supplementary material for: Manganese(II) octa­uranium(IV) hepta­deca­sulfide
Source: Acta Crystallogr Sect E Struct Rep Online. 2011 Aug 6;67(Pt 9):i46. doi: 10.1107/S1600536811030546 (PMC3200900; doi:10.1107/S1600536811030546)
Supplement: Supplementary file 1 [file e-67-00i46-sup1.cif]

##############################################################################
#                                                                            #
# This CIF contains the data in a paper accepted for publication in          #
# Acta Crystallographica Section E. It conforms to the requirements of       #
# Notes for Authors for Acta Crystallographica Section E, and has been       #
# peer reviewed under the auspices of the IUCr Commission on Journals.       #
#                                                                            #
# Full details of the Crystallographic Information File format               #
# are given in the paper "The Crystallographic Information File (CIF):       #
# a New Standard Archive File for Crystallography" by S. R. Hall, F. H.      #
# Allen and I. D. Brown [Acta Cryst. (1991), A47, 655-685].                  #
#                                                                            #
# The current version of the core CIF dictionary is obtainable from          #
# ftp://ftp.iucr.org/pub/cif_core.dic.                                       #
#                                                                            #
# Software is freely available for graphical display of the structure(s)     #
# in this CIF. For information consult the CIF software page                 #
# http://www.iucr.org/resources/cif/software.                                #
#                                                                            #
# This file may be used for bona fide research purposes within the           #
# scientific community so long as proper attribution is given to the journal # 
# article from which it was obtained.                                        #
#                                                                            #
##############################################################################
data_I
_audit_creation_method     SHELXL-97
_chemical_name_systematic
;
Manganese(II) octauranium(IV) heptadecasulfide
;
_chemical_name_common     ?
_chemical_formula_moiety     ?
_chemical_formula_sum     'Mn S17 U8'
_chemical_formula_structural     'Mn U8 S17'
_chemical_formula_iupac     'Mn U8 S17'
_chemical_formula_weight     2504.20
_chemical_melting_point     ?
_symmetry_cell_setting     monoclinic
_symmetry_space_group_name_H-M     'C 2/m'
_symmetry_space_group_name_Hall     '-C 2y'
loop_
    _symmetry_equiv_pos_as_xyz
    'x, y, z'
    '-x, y, -z'
    'x+1/2, y+1/2, z'
    '-x+1/2, y+1/2, -z'
    '-x, -y, -z'
    'x, -y, z'
    '-x+1/2, -y+1/2, -z'
    'x+1/2, -y+1/2, z'
_cell_length_a     13.3549(6)
_cell_length_b     8.3893(4)
_cell_length_c     10.4927(5)
_cell_angle_alpha     90.00
_cell_angle_beta     101.658(2)
_cell_angle_gamma     90.00
_cell_volume     1151.33(9)
_cell_formula_units_Z     2
_cell_measurement_reflns_used     8717
_cell_measurement_theta_min     2.884
_cell_measurement_theta_max     30.496
_cell_measurement_temperature     100(2)
_exptl_crystal_description     'rectangular block'
_exptl_crystal_colour     black
_exptl_crystal_size_max     0.15
_exptl_crystal_size_mid     0.09
_exptl_crystal_size_min     0.08
_exptl_crystal_density_diffrn     7.223
_exptl_crystal_density_meas     ?
_exptl_crystal_density_method     'not measured'
_exptl_crystal_F_000     2066
_exptl_absorpt_coefficient_mu     58.100
_exptl_absorpt_correction_type     numerical
_exptl_absorpt_process_details
                                'face indexed (SADABS; Sheldrick, 2008<i>a</i>)'
_exptl_absorpt_correction_T_min     0.0430
_exptl_absorpt_correction_T_max     0.0846
_exptl_special_details     ?
_diffrn_ambient_temperature     100(2)
_diffrn_radiation_type     MoK\a
_diffrn_radiation_wavelength     0.71073
_diffrn_radiation_source     'fine-focus sealed tube'
_diffrn_radiation_monochromator     graphite
_diffrn_measurement_device_type     'Bruker APEXII CCD'
_diffrn_measurement_method     '\f and \w'
_diffrn_detector_area_resol_mean     ?
_diffrn_reflns_number     8422
_diffrn_reflns_av_R_equivalents     0.0335
_diffrn_reflns_av_sigmaI/netI     0.0247
_diffrn_reflns_theta_min     1.98
_diffrn_reflns_theta_max     29.12
_diffrn_reflns_theta_full     29.12
_diffrn_measured_fraction_theta_max     0.973
_diffrn_measured_fraction_theta_full     0.973
_diffrn_reflns_limit_h_min     -18
_diffrn_reflns_limit_h_max     17
_diffrn_reflns_limit_k_min     -10
_diffrn_reflns_limit_k_max     11
_diffrn_reflns_limit_l_min     -14
_diffrn_reflns_limit_l_max     14
_refine_special_details     .
_reflns_number_total     1609
_reflns_number_gt     1578
_reflns_threshold_expression     I>2sigma(I)
_refine_ls_structure_factor_coef     Fsqd
_refine_ls_matrix_type     full
_refine_ls_R_factor_all     0.0268
_refine_ls_R_factor_gt     0.0259
_refine_ls_wR_factor_gt     0.0677
_refine_ls_wR_factor_ref     0.0679
_refine_ls_goodness_of_fit_ref     2.098
_refine_ls_restrained_S_all     2.098
_refine_ls_number_reflns     1609
_refine_ls_number_parameters     73
_refine_ls_number_restraints     0
_refine_ls_hydrogen_treatment     .
_refine_ls_weighting_scheme     calc
_refine_ls_weighting_details
;
calc w=1/[\s^2^(Fo^2^)+(0.0161Fo^2^)^2^]
;
_atom_sites_solution_hydrogens     .
_atom_sites_solution_primary     direct
_atom_sites_solution_secondary     difmap
_refine_ls_shift/su_max     0.001
_refine_ls_shift/su_mean     0.000
_refine_diff_density_max     3.899
_refine_diff_density_min     -1.940
_refine_ls_extinction_method     'SHELXL97 (Sheldrick, 2008a)'
_refine_ls_extinction_coef     0.00082(4)
_refine_ls_extinction_expression
                                  'Fc^*^=kFc[1+0.001xFc^2^\l^3^/sin(2\q)]^-1/4^'
loop_
    _atom_type_symbol
    _atom_type_description
    _atom_type_scat_dispersion_real
    _atom_type_scat_dispersion_imag
    _atom_type_scat_source
    'S' 'S' 0.1246 0.1234
                         'International Tables Vol C Tables 4.2.6.8 and 6.1.1.4'
    'Mn' 'Mn' 0.3368 0.7283
                         'International Tables Vol C Tables 4.2.6.8 and 6.1.1.4'
    'U' 'U' -9.6767 9.6646
                         'International Tables Vol C Tables 4.2.6.8 and 6.1.1.4'
_computing_data_collection     'APEX2 (Bruker, 2009)'
_computing_cell_refinement     'SAINT (Bruker, 2009)'
_computing_data_reduction     'SAINT (Bruker, 2009)'
_computing_structure_solution     'SHELXS97 (Sheldrick, 2008<i>b</i>)'
_computing_structure_refinement     'SHELXL97 (Sheldrick, 2008<i>b</i>)'
_computing_molecular_graphics     'Crystalmaker (Palmer, 2009)'
_computing_publication_material     'SHELXL97 (Sheldrick, 2008<i>b</i>)'
loop_
    _atom_site_type_symbol
    _atom_site_label
    _atom_site_fract_x
    _atom_site_fract_y
    _atom_site_fract_z
    _atom_site_U_iso_or_equiv
    _atom_site_adp_type
    _atom_site_calc_flag
    _atom_site_refinement_flags
    _atom_site_occupancy
    _atom_site_symmetry_multiplicity
    _atom_site_disorder_assembly
    _atom_site_disorder_group
    U U1 0.44179(2) 0.25549(3) 0.29633(3) 0.00531(11) Uani d . 1 1 . .
    U U2 0.20440(3) 0.0000 0.45685(4) 0.00510(12) Uani d S 1 2 . .
    U U3 0.68285(3) 0.0000 0.02025(4) 0.00541(12) Uani d S 1 2 . .
    Mn Mn1 0.0000 0.0000 0.0000 0.0058(5) Uani d S 1 4 . .
    S S1 0.12730(15) 0.3047(2) 0.46870(18) 0.0065(4) Uani d . 1 1 . .
    S S2 0.36424(15) 0.3062(2) 0.03492(18) 0.0064(4) Uani d . 1 1 . .
    S S3 0.0598(2) 0.0000 0.2314(3) 0.0066(5) Uani d S 1 2 . .
    S S4 0.2086(2) 0.0000 0.7197(3) 0.0061(5) Uani d S 1 2 . .
    S S5 0.3030(2) 0.0000 0.2463(3) 0.0058(5) Uani d S 1 2 . .
    S S6 0.5211(2) 0.0000 0.1694(3) 0.0061(5) Uani d S 1 2 . .
    S S7 0.0000 0.0000 0.5000 0.0056(7) Uani d S 1 4 . .
loop_
    _atom_site_aniso_label
    _atom_site_aniso_U_11
    _atom_site_aniso_U_22
    _atom_site_aniso_U_33
    _atom_site_aniso_U_12
    _atom_site_aniso_U_13
    _atom_site_aniso_U_23
    U1 0.0056(2) 0.00542(18) 0.00528(17) -0.00005(10) 0.00195(13) 0.00004(10)
    U2 0.0053(2) 0.0054(2) 0.0051(2) 0.000 0.00217(15) 0.000
    U3 0.0063(2) 0.0052(2) 0.00499(19) 0.000 0.00170(16) 0.000
    Mn1 0.0047(12) 0.0068(11) 0.0064(10) 0.000 0.0024(9) 0.000
    S1 0.0062(10) 0.0067(9) 0.0069(8) -0.0004(8) 0.0017(7) 0.0000(7)
    S2 0.0064(10) 0.0058(9) 0.0075(8) -0.0008(7) 0.0023(7) 0.0000(7)
    S3 0.0079(14) 0.0067(13) 0.0057(11) 0.000 0.0024(10) 0.000
    S4 0.0059(14) 0.0056(12) 0.0071(12) 0.000 0.0018(10) 0.000
    S5 0.0059(14) 0.0062(12) 0.0058(11) 0.000 0.0027(10) 0.000
    S6 0.0067(14) 0.0059(12) 0.0055(12) 0.000 0.0006(10) 0.000
    S7 0.0034(19) 0.0050(16) 0.0091(17) 0.000 0.0025(14) 0.000
_geom_special_details     .
loop_
    _geom_bond_atom_site_label_1
    _geom_bond_atom_site_label_2
    _geom_bond_site_symmetry_2
    _geom_bond_distance
    _geom_bond_publ_flag
    U1 S3 3 2.7546(19) ?
    U1 S2 . 2.7621(19) ?
    U1 S1 8 2.802(2) ?
    U1 S5 . 2.8129(19) ?
    U1 S6 . 2.8390(18) ?
    U1 S1 7_556 2.8469(19) ?
    U1 S4 7_556 2.852(2) ?
    U1 S7 3 2.9509(3) ?
    U1 U3 5_655 4.0206(4) ?
    U1 U2 7_556 4.0951(5) ?
    U2 S3 . 2.735(3) ?
    U2 S4 . 2.747(3) ?
    U2 S1 7_556 2.763(2) ?
    U2 S1 4_546 2.763(2) ?
    U2 S1 . 2.768(2) ?
    U2 S1 6 2.768(2) ?
    U2 S5 . 2.791(3) ?
    U2 S7 . 2.8559(4) ?
    U2 U1 7_556 4.0952(5) ?
    U2 U1 4_546 4.0952(5) ?
    U3 S2 5_655 2.680(2) ?
    U3 S2 2_655 2.680(2) ?
    U3 S4 5_656 2.819(3) ?
    U3 S5 5_655 2.841(3) ?
    U3 S2 8 2.896(2) ?
    U3 S2 3_545 2.896(2) ?
    U3 S6 . 2.912(3) ?
    U3 S6 5_655 3.031(3) ?
    U3 U1 5_655 4.0205(4) ?
    U3 U1 2_655 4.0205(4) ?
    Mn1 S3 . 2.398(3) ?
    Mn1 S3 5 2.398(3) ?
    Mn1 S2 3_445 2.5168(19) ?
    Mn1 S2 7 2.5168(19) ?
    Mn1 S2 4_545 2.5168(19) ?
    Mn1 S2 8_455 2.5168(19) ?
    S1 U2 7_556 2.763(2) ?
    S1 U1 8_455 2.802(2) ?
    S1 U1 7_556 2.8469(19) ?
    S2 Mn1 3 2.5168(19) ?
    S2 U3 5_655 2.680(2) ?
    S2 U3 3_455 2.896(2) ?
    S3 U1 3_445 2.7546(19) ?
    S3 U1 8_455 2.7546(19) ?
    S4 U3 5_656 2.819(3) ?
    S4 U1 4_546 2.852(2) ?
    S4 U1 7_556 2.852(2) ?
    S5 U1 6 2.8130(19) ?
    S5 U3 5_655 2.841(3) ?
    S6 U1 6 2.8390(18) ?
    S6 U3 5_655 3.031(3) ?
    S7 U2 5_556 2.8559(4) ?
    S7 U1 3_445 2.9509(3) ?
    S7 U1 7_556 2.9509(3) ?
    S7 U1 4_546 2.9509(3) ?
    S7 U1 8_455 2.9509(3) ?
loop_
    _geom_angle_atom_site_label_1
    _geom_angle_atom_site_label_2
    _geom_angle_atom_site_label_3
    _geom_angle_site_symmetry_1
    _geom_angle_site_symmetry_3
    _geom_angle
    _geom_angle_publ_flag
    S3 U1 S2 3 . 76.01(7) ?
    S3 U1 S1 3 8 79.55(7) ?
    S2 U1 S1 . 8 140.70(6) ?
    S3 U1 S5 3 . 155.43(8) ?
    S2 U1 S5 . . 80.28(7) ?
    S1 U1 S5 8 . 116.52(6) ?
    S3 U1 S6 3 . 99.20(7) ?
    S2 U1 S6 . . 75.58(7) ?
    S1 U1 S6 8 . 78.56(7) ?
    S5 U1 S6 . . 68.37(7) ?
    S3 U1 S1 3 7_556 130.39(7) ?
    S2 U1 S1 . 7_556 139.93(6) ?
    S1 U1 S1 8 7_556 78.93(6) ?
    S5 U1 S1 . 7_556 73.14(7) ?
    S6 U1 S1 . 7_556 119.29(6) ?
    S3 U1 S4 3 7_556 83.16(6) ?
    S2 U1 S4 . 7_556 73.29(7) ?
    S1 U1 S4 8 7_556 133.46(7) ?
    S5 U1 S4 . 7_556 96.17(6) ?
    S6 U1 S4 . 7_556 147.19(8) ?
    S1 U1 S4 7_556 7_556 80.27(7) ?
    S3 U1 S7 3 3 65.25(5) ?
    S2 U1 S7 . 3 127.10(4) ?
    S1 U1 S7 8 3 65.71(4) ?
    S5 U1 S7 . 3 137.07(6) ?
    S6 U1 S7 . 3 142.74(6) ?
    S1 U1 S7 7_556 3 65.18(4) ?
    S4 U1 S7 7_556 3 67.79(5) ?
    S3 U1 U3 3 5_655 110.77(6) ?
    S2 U1 U3 . 5_655 41.58(4) ?
    S1 U1 U3 8 5_655 126.98(4) ?
    S5 U1 U3 . 5_655 44.95(6) ?
    S6 U1 U3 . 5_655 48.80(6) ?
    S1 U1 U3 7_556 5_655 117.93(4) ?
    S4 U1 U3 7_556 5_655 99.54(5) ?
    S7 U1 U3 3 5_655 166.765(10) ?
    S3 U1 U2 3 7_556 98.80(5) ?
    S2 U1 U2 . 7_556 114.83(4) ?
    S1 U1 U2 8 7_556 98.88(4) ?
    S5 U1 U2 . 7_556 96.86(5) ?
    S6 U1 U2 . 7_556 161.01(4) ?
    S1 U1 U2 7_556 7_556 42.42(4) ?
    S4 U1 U2 7_556 7_556 42.01(5) ?
    S7 U1 U2 3 7_556 44.218(7) ?
    U3 U1 U2 5_655 7_556 128.230(12) ?
    S3 U2 S4 . . 137.38(8) ?
    S3 U2 S1 . 7_556 129.53(6) ?
    S4 U2 S1 . 7_556 82.29(6) ?
    S3 U2 S1 . 4_546 129.53(6) ?
    S4 U2 S1 . 4_546 82.29(6) ?
    S1 U2 S1 7_556 4_546 72.72(8) ?
    S3 U2 S1 . . 80.49(5) ?
    S4 U2 S1 . . 83.52(5) ?
    S1 U2 S1 7_556 . 74.25(7) ?
    S1 U2 S1 4_546 . 145.44(5) ?
    S3 U2 S1 . 6 80.49(5) ?
    S4 U2 S1 . 6 83.52(5) ?
    S1 U2 S1 7_556 6 145.44(5) ?
    S1 U2 S1 4_546 6 74.25(7) ?
    S1 U2 S1 . 6 134.89(9) ?
    S3 U2 S5 . . 71.28(8) ?
    S4 U2 S5 . . 151.35(9) ?
    S1 U2 S5 7_556 . 74.75(6) ?
    S1 U2 S5 4_546 . 74.75(6) ?
    S1 U2 S5 . . 105.95(4) ?
    S1 U2 S5 6 . 105.95(4) ?
    S3 U2 S7 . . 66.83(6) ?
    S4 U2 S7 . . 70.55(6) ?
    S1 U2 S7 7_556 . 134.75(4) ?
    S1 U2 S7 4_546 . 134.75(4) ?
    S1 U2 S7 . . 67.46(4) ?
    S1 U2 S7 6 . 67.46(4) ?
    S5 U2 S7 . . 138.10(6) ?
    S3 U2 U1 . 7_556 101.73(5) ?
    S4 U2 U1 . 7_556 44.00(4) ?
    S1 U2 U1 7_556 7_556 89.36(4) ?
    S1 U2 U1 4_546 7_556 125.64(4) ?
    S1 U2 U1 . 7_556 43.93(4) ?
    S1 U2 U1 6 7_556 101.83(4) ?
    S5 U2 U1 . 7_556 149.546(11) ?
    S7 U2 U1 . 7_556 46.101(7) ?
    S3 U2 U1 . 4_546 101.73(5) ?
    S4 U2 U1 . 4_546 44.00(4) ?
    S1 U2 U1 7_556 4_546 125.64(4) ?
    S1 U2 U1 4_546 4_546 89.36(4) ?
    S1 U2 U1 . 4_546 101.83(4) ?
    S1 U2 U1 6 4_546 43.93(4) ?
    S5 U2 U1 . 4_546 149.546(10) ?
    S7 U2 U1 . 4_546 46.101(7) ?
    U1 U2 U1 7_556 4_546 60.118(10) ?
    S2 U3 S2 5_655 2_655 146.88(9) ?
    S2 U3 S4 5_655 5_656 105.15(4) ?
    S2 U3 S4 2_655 5_656 105.15(4) ?
    S2 U3 S5 5_655 5_655 81.18(4) ?
    S2 U3 S5 2_655 5_655 81.18(4) ?
    S4 U3 S5 5_656 5_655 146.02(8) ?
    S2 U3 S2 5_655 8 134.99(5) ?
    S2 U3 S2 2_655 8 68.31(7) ?
    S4 U3 S2 5_656 8 71.79(6) ?
    S5 U3 S2 5_655 8 80.27(6) ?
    S2 U3 S2 5_655 3_545 68.31(7) ?
    S2 U3 S2 2_655 3_545 134.99(5) ?
    S4 U3 S2 5_656 3_545 71.79(6) ?
    S5 U3 S2 5_655 3_545 80.27(6) ?
    S2 U3 S2 8 3_545 68.33(8) ?
    S2 U3 S6 5_655 . 87.07(5) ?
    S2 U3 S6 2_655 . 87.07(5) ?
    S4 U3 S6 5_656 . 76.83(8) ?
    S5 U3 S6 5_655 . 137.15(8) ?
    S2 U3 S6 8 . 132.44(5) ?
    S2 U3 S6 3_545 . 132.44(5) ?
    S2 U3 S6 5_655 5_655 73.60(4) ?
    S2 U3 S6 2_655 5_655 73.60(4) ?
    S4 U3 S6 5_656 5_655 148.59(8) ?
    S5 U3 S6 5_655 5_655 65.38(8) ?
    S2 U3 S6 8 5_655 131.75(5) ?
    S2 U3 S6 3_545 5_655 131.75(5) ?
    S6 U3 S6 . 5_655 71.77(8) ?
    S2 U3 U1 5_655 5_655 43.17(4) ?
    S2 U3 U1 2_655 5_655 107.02(4) ?
    S4 U3 U1 5_656 5_655 147.748(6) ?
    S5 U3 U1 5_655 5_655 44.40(4) ?
    S2 U3 U1 8 5_655 123.06(4) ?
    S2 U3 U1 3_545 5_655 86.95(4) ?
    S6 U3 U1 . 5_655 102.46(5) ?
    S6 U3 U1 5_655 5_655 44.81(3) ?
    S2 U3 U1 5_655 2_655 107.02(4) ?
    S2 U3 U1 2_655 2_655 43.17(4) ?
    S4 U3 U1 5_656 2_655 147.748(6) ?
    S5 U3 U1 5_655 2_655 44.40(4) ?
    S2 U3 U1 8 2_655 86.95(4) ?
    S2 U3 U1 3_545 2_655 123.06(4) ?
    S6 U3 U1 . 2_655 102.46(5) ?
    S6 U3 U1 5_655 2_655 44.81(3) ?
    U1 U3 U1 5_655 2_655 64.432(10) ?
    S3 Mn1 S3 . 5 180.0 ?
    S3 Mn1 S2 . 3_445 87.41(7) ?
    S3 Mn1 S2 5 3_445 92.59(7) ?
    S3 Mn1 S2 . 7 92.59(7) ?
    S3 Mn1 S2 5 7 87.41(7) ?
    S2 Mn1 S2 3_445 7 180.00(11) ?
    S3 Mn1 S2 . 4_545 92.59(7) ?
    S3 Mn1 S2 5 4_545 87.41(7) ?
    S2 Mn1 S2 3_445 4_545 99.50(9) ?
    S2 Mn1 S2 7 4_545 80.50(9) ?
    S3 Mn1 S2 . 8_455 87.41(7) ?
    S3 Mn1 S2 5 8_455 92.59(7) ?
    S2 Mn1 S2 3_445 8_455 80.50(9) ?
    S2 Mn1 S2 7 8_455 99.50(9) ?
    S2 Mn1 S2 4_545 8_455 180.00(9) ?
    U2 S1 U2 7_556 . 105.75(7) ?
    U2 S1 U1 7_556 8_455 148.40(8) ?
    U2 S1 U1 . 8_455 95.33(6) ?
    U2 S1 U1 7_556 7_556 104.35(6) ?
    U2 S1 U1 . 7_556 93.65(6) ?
    U1 S1 U1 8_455 7_556 97.35(6) ?
    Mn1 S2 U3 3 5_655 137.09(8) ?
    Mn1 S2 U1 3 . 96.17(6) ?
    U3 S2 U1 5_655 . 95.25(6) ?
    Mn1 S2 U3 3 3_455 104.41(7) ?
    U3 S2 U3 5_655 3_455 111.68(7) ?
    U1 S2 U3 . 3_455 106.32(6) ?
    Mn1 S3 U2 . . 155.27(12) ?
    Mn1 S3 U1 . 3_445 99.23(8) ?
    U2 S3 U1 . 3_445 97.20(7) ?
    Mn1 S3 U1 . 8_455 99.23(8) ?
    U2 S3 U1 . 8_455 97.20(7) ?
    U1 S3 U1 3_445 8_455 96.26(9) ?
    U2 S4 U3 . 5_656 150.90(11) ?
    U2 S4 U1 . 4_546 93.99(7) ?
    U3 S4 U1 5_656 4_546 105.98(7) ?
    U2 S4 U1 . 7_556 93.99(7) ?
    U3 S4 U1 5_656 7_556 105.98(7) ?
    U1 S4 U1 4_546 7_556 91.99(8) ?
    U2 S5 U1 . . 104.51(7) ?
    U2 S5 U1 . 6 104.51(7) ?
    U1 S5 U1 . 6 99.28(9) ?
    U2 S5 U3 . 5_655 156.22(12) ?
    U1 S5 U3 . 5_655 90.65(7) ?
    U1 S5 U3 6 5_655 90.65(7) ?
    U1 S6 U1 6 . 98.05(8) ?
    U1 S6 U3 6 . 129.76(5) ?
    U1 S6 U3 . . 129.76(5) ?
    U1 S6 U3 6 5_655 86.39(7) ?
    U1 S6 U3 . 5_655 86.39(7) ?
    U3 S6 U3 . 5_655 108.23(8) ?
    U2 S7 U2 . 5_556 180.0 ?
    U2 S7 U1 . 3_445 90.317(8) ?
    U2 S7 U1 5_556 3_445 89.682(8) ?
    U2 S7 U1 . 7_556 89.683(8) ?
    U2 S7 U1 5_556 7_556 90.318(8) ?
    U1 S7 U1 3_445 7_556 180.0 ?
    U2 S7 U1 . 4_546 89.683(8) ?
    U2 S7 U1 5_556 4_546 90.318(8) ?
    U1 S7 U1 3_445 4_546 91.925(11) ?
    U1 S7 U1 7_556 4_546 88.075(11) ?
    U2 S7 U1 . 8_455 90.317(8) ?
    U2 S7 U1 5_556 8_455 89.682(8) ?
    U1 S7 U1 3_445 8_455 88.075(11) ?
    U1 S7 U1 7_556 8_455 91.925(11) ?
    U1 S7 U1 4_546 8_455 180.0 ?
data_global
_journal_date_recd_electronic     2011-07-10
_journal_date_accepted     2011-07-28
_journal_name_full     'Acta Crystallographica, Section E'
_journal_year     2011
_journal_volume     67
_journal_issue      9
_journal_page_first     i46
_journal_page_last     i46
_journal_paper_category     QI
_journal_coeditor_code     WM2512
_publ_contact_author_name     'James A. Ibers'
_publ_contact_author_address
;
Department of Chemistry
Northwestern University
2145 Sheridan Rd.
Evanston, IL 60208-3113
USA
;
_publ_contact_author_email     'ibers@chem.northwestern.edu'
_publ_contact_author_fax     '847-491-2976'
_publ_contact_author_phone     '847-491-5449'
_publ_section_title
;
Manganese(II) octauranium(IV) heptadecasulfide
;
loop_
    _publ_author_name
    _publ_author_footnote
    _publ_author_address
    'Oh, George N.' .
;
Department of Chemistry
Northwestern University
2145 Sheridan Rd.
Evanston, IL 60208-3113
USA
;
    'Ibers, James A.' .
;
Department of Chemistry
Northwestern University
2145 Sheridan Rd.
Evanston, IL 60208-3113
USA
;
