# Supplementary material for: Manganese(II) octa­uranium(IV) hepta­deca­sulfide
Source: Acta Crystallogr Sect E Struct Rep Online. 2011 Aug 6;67(Pt 9):i46. doi: 10.1107/S1600536811030546 (PMC3200900; doi:10.1107/S1600536811030546)
Supplement: Supplementary file 2 [file e-67-00i46-Isup2.hkl]

# 
# h,k,l, Fc-squared, Fo-squared, sigma(Fo-squared) and status flag 
# 
data_I
_shelx_title ' MnU8S17 in C2/m' 
_shelx_refln_list_code          4 
_shelx_F_calc_maximum     1249.25 
_exptl_crystal_F_000      2066.00 
_reflns_d_resolution_high  0.7303 
 
loop_ 
 _symmetry_equiv_pos_as_xyz 
 'x, y, z' 
 '-x, y, -z' 
 'x+1/2, y+1/2, z' 
 '-x+1/2, y+1/2, -z' 
 '-x, -y, -z' 
 'x, -y, z' 
 '-x+1/2, -y+1/2, -z' 
 'x+1/2, -y+1/2, z' 
 
_cell_length_a    13.3549 
_cell_length_b     8.3893 
_cell_length_c    10.4927 
_cell_angle_alpha  90.000 
_cell_angle_beta  101.658 
_cell_angle_gamma  90.000 
 
_shelx_F_squared_multiplier     1.000 
 
loop_ 
 _refln_index_h 
 _refln_index_k 
 _refln_index_l 
 _refln_F_squared_calc 
 _refln_F_squared_meas 
 _refln_F_squared_sigma 
 _refln_observed_status 
   2   0   0     3043.93     4179.23    159.86 o 
   4   0   0    10287.76    12734.53    387.24 o 
   6   0   0     4152.65     5017.22    183.10 o 
   8   0   0   496453.72   534282.56  20400.74 o 
  10   0   0      778.61     1512.45    226.29 o 
  12   0   0   107745.51   111548.59   4279.44 o 
  14   0   0    36208.76    38872.21   1484.39 o 
  16   0   0   206238.61   226093.86   9457.00 o 
   1   1   0     2455.88     5752.18    203.42 o 
   3   1   0    12934.74    15572.70    207.32 o 
   5   1   0     2373.68     4307.84    128.50 o 
   7   1   0    37081.70    38608.09    572.83 o 
   9   1   0    57137.92    60040.47   1141.26 o 
  11   1   0    39346.83    43132.03   1375.83 o 
  13   1   0     9303.71     9737.87    432.22 o 
  15   1   0    40538.38    41943.37   2926.30 o 
  17   1   0    33871.93    39557.50   2572.22 o 
   0   2   0    15285.45    21587.55    522.59 o 
   2   2   0   618507.25   677793.94   7485.25 o 
   4   2   0    85530.77    96360.15   1576.38 o 
   6   2   0   319697.59   356279.44   4940.31 o 
   8   2   0     1827.58     2502.15    128.52 o 
  10   2   0   537583.75   594208.12  12490.64 o 
  12   2   0     3090.14     3834.16    267.57 o 
  14   2   0    20218.20    21834.27   1043.52 o 
  16   2   0    24048.81    26741.41   1249.42 o 
   1   3   0      931.27     1887.77     96.38 o 
   3   3   0     6133.41     7217.83    172.29 o 
   5   3   0     1780.03     2616.20     92.09 o 
   7   3   0    20552.43    22259.09    389.11 o 
   9   3   0    96152.22   100618.89   1831.46 o 
  11   3   0    20928.26    23735.41    728.96 o 
  13   3   0     2644.99     3040.86    328.42 o 
  15   3   0    25078.49    25656.92   1203.28 o 
  17   3   0    30527.35    35195.41   2754.04 o 
   0   4   0  1560615.75  1699970.50  43982.00 o 
   2   4   0     2082.30     2623.92     84.91 o 
   4   4   0    42282.23    46312.21   1233.46 o 
   6   4   0      679.51     1086.43    103.88 o 
   8   4   0   501809.47   518962.62  13856.37 o 
  10   4   0      259.65     1058.13    314.47 o 
  12   4   0    54191.96    57140.94   1421.23 o 
  14   4   0    18657.70    19510.20   2007.36 o 
  16   4   0   140242.81   145093.61   9615.25 o 
   1   5   0     7258.17     7750.63    169.10 o 
   3   5   0    11351.22    12225.77    199.34 o 
   5   5   0      992.57     1962.51    117.05 o 
   7   5   0    39320.37    40189.27    693.17 o 
   9   5   0    18972.94    18607.66    487.53 o 
  11   5   0    42868.46    45254.05   1172.16 o 
  13   5   0    10922.48    11591.92    575.36 o 
  15   5   0    42929.81    44305.23   4212.73 o 
   0   6   0    58442.66    60580.63   1061.45 o 
   2   6   0   332450.12   346272.66   4676.21 o 
   4   6   0     2456.58     3206.59    122.12 o 
   6   6   0   214959.69   212815.22   3436.67 o 
   8   6   0     6804.67     7650.53    264.17 o 
  10   6   0   303342.06   308887.88   7765.35 o 
  12   6   0     2364.68     2678.83    261.72 o 
  14   6   0     5226.71     6497.05    599.06 o 
   1   7   0     5358.92     5839.23    213.80 o 
   3   7   0      609.59     1019.07    113.52 o 
   5   7   0     1860.90     2011.71    132.72 o 
   7   7   0     4632.58     5015.86    208.51 o 
   9   7   0    78472.95    83797.27   1916.81 o 
  11   7   0     9486.31    11451.30    550.81 o 
  13   7   0     2147.20     2210.16    421.63 o 
   0   8   0   525773.50   536260.44  14685.04 o 
   2   8   0      879.22     1170.11    175.12 o 
   4   8   0    63173.18    65992.73   1637.01 o 
   6   8   0       29.48      383.41    111.88 o 
   8   8   0   384628.84   409235.38   8518.98 o 
  10   8   0     2793.18     3088.22    435.48 o 
  12   8   0    12720.05    13412.25    830.49 o 
   1   9   0     8846.00     9019.19    418.59 o 
   3   9   0     9647.37    10182.94    422.66 o 
   5   9   0        1.41      675.09    239.96 o 
   7   9   0    35785.41    38691.75   1164.24 o 
   9   9   0     6962.34     7652.42    647.18 o 
  11   9   0    28913.62    32943.09   1434.79 o 
   0  10   0    45049.36    44442.64   2307.10 o 
   2  10   0   156399.36   164642.70   4696.74 o 
   4  10   0       21.66     1217.33    317.32 o 
   6  10   0   108650.98   104914.59   4256.24 o 
   1  11   0     7197.52     8043.85    922.26 o 
   3  11   0       45.78       89.48    276.92 o 
   5  11   0     2188.17     2744.32    424.63 o 
 -16   0   1    26947.01    30105.43   1773.54 o 
 -14   0   1      541.98      958.59    317.27 o 
 -12   0   1   409537.06   401052.25  11472.47 o 
 -10   0   1    29410.34    28963.94    797.51 o 
  -8   0   1      129.65      518.11    138.17 o 
  -6   0   1      603.37     1437.85    341.93 o 
  -4   0   1   378531.00   385185.81   6379.52 o 
  -2   0   1   144973.52   151946.06   2349.34 o 
   0   0   1    17567.25    18837.18    648.31 o 
   2   0   1    86050.65    89338.27   1357.60 o 
   4   0   1   124722.01   126625.20   2017.22 o 
   6   0   1   390197.53   402065.19   6236.53 o 
   8   0   1    15506.93    15206.79    493.62 o 
  10   0   1    37245.12    35081.04   1281.78 o 
  12   0   1     3383.39     4464.04    733.07 o 
  14   0   1   259947.19   252571.22   7414.35 o 
  16   0   1     3624.46     4961.06    709.07 o 
 -17   1   1     2050.90     2638.58    454.48 o 
 -15   1   1    10696.79    10419.62    705.50 o 
 -13   1   1    21645.35    20669.19    663.23 o 
 -11   1   1    42602.83    40885.59    860.53 o 
  -9   1   1     1591.86     2323.91    199.70 o 
  -7   1   1    97641.52    94405.03   1238.58 o 
  -5   1   1   255207.75   250055.39   2938.53 o 
  -3   1   1   169673.62   162848.33   2174.22 o 
  -1   1   1    18058.63    18299.44    240.82 o 
   1   1   1    44228.83    46146.00    467.43 o 
   3   1   1   213218.19   219686.91   2318.56 o 
   5   1   1   284616.62   291981.25   3580.09 o 
   7   1   1    88814.08    85649.98   1134.66 o 
   9   1   1    12064.92    11681.91    299.80 o 
  11   1   1    45721.32    42519.91    936.41 o 
  13   1   1    72294.70    68314.55   1606.73 o 
  15   1   1     6903.58     6908.57    666.35 o 
  17   1   1     1647.66     1800.57    415.48 o 
 -16   2   1    16670.17    16523.70    923.26 o 
 -14   2   1   254897.17   247642.23   7355.21 o 
 -12   2   1    14839.10    15244.12    505.92 o 
 -10   2   1   130106.06   124873.66   2038.47 o 
  -8   2   1     1707.53     2139.89    102.95 o 
  -6   2   1   289097.75   279405.94   3321.34 o 
  -4   2   1   213617.05   211946.28   2605.14 o 
  -2   2   1   432067.09   443405.41   5581.15 o 
   0   2   1    48022.45    47960.29    476.87 o 
   2   2   1    40536.77    40373.51    448.40 o 
   4   2   1   401930.53   405064.47   4072.25 o 
   6   2   1   119951.38   117780.55   1392.51 o 
   8   2   1    84462.55    84515.45   1143.95 o 
  10   2   1     1023.97     1547.46    162.34 o 
  12   2   1   235210.44   224880.25   7481.03 o 
  14   2   1     2740.26     3203.54    477.24 o 
  16   2   1   102361.84   101410.30   3352.86 o 
 -17   3   1     3821.81     4160.90    540.89 o 
 -15   3   1    45456.20    43493.20   2334.64 o 
 -13   3   1    10501.89    10145.33    482.00 o 
 -11   3   1    14426.07    14405.22    485.32 o 
  -9   3   1     8209.24     8128.14    285.85 o 
  -7   3   1    23701.72    23705.11    441.43 o 
  -5   3   1   112193.66   109894.09   1477.16 o 
  -3   3   1   390825.31   384667.91   4602.63 o 
  -1   3   1    34086.65    33273.03    410.94 o 
   1   3   1   134679.98   135617.45   1531.29 o 
   3   3   1   247917.27   252148.14   2791.05 o 
   5   3   1   182782.03   179532.45   2153.05 o 
   7   3   1    12987.37    13659.00    248.35 o 
   9   3   1      266.85      854.18    142.35 o 
  11   3   1     5919.28     6679.30    354.57 o 
  13   3   1   119573.63   115379.46   4011.73 o 
  15   3   1    16680.87    15822.98    925.38 o 
 -16   4   1    29763.72    30050.87   1349.57 o 
 -14   4   1       65.20      456.81    244.36 o 
 -12   4   1   317093.81   304954.34   5689.78 o 
 -10   4   1    29530.15    28164.87    776.90 o 
  -8   4   1      229.39      527.55    129.85 o 
  -6   4   1     1442.44     1763.41    171.26 o 
  -4   4   1   274674.28   277000.94   4467.76 o 
  -2   4   1    83569.97    79621.94   1051.86 o 
   0   4   1    11293.38    11284.12    173.84 o 
   2   4   1    54074.32    53319.82    707.49 o 
   4   4   1    92702.21    91350.27   1103.23 o 
   6   4   1   263795.06   262480.09   3252.66 o 
   8   4   1    11666.61    11915.44    332.04 o 
  10   4   1    23011.91    21985.62    610.24 o 
  12   4   1     3251.90     4387.77    516.42 o 
  14   4   1   242424.88   234322.23   7078.92 o 
  16   4   1     1982.62     2507.10    457.08 o 
 -15   5   1      858.49      883.35    345.09 o 
 -13   5   1    27285.59    25302.31   1003.43 o 
 -11   5   1    39691.51    37176.31   1246.57 o 
  -9   5   1       19.55      238.40    137.89 o 
  -7   5   1    95079.76    89836.67   1784.40 o 
  -5   5   1   225682.88   219255.02   2956.36 o 
  -3   5   1    32111.61    32168.54    562.46 o 
  -1   5   1     9209.19     8949.82    189.11 o 
   1   5   1     6761.01     6835.61    153.44 o 
   3   5   1   123885.92   121350.07   1621.72 o 
   5   5   1   177475.58   173194.19   2248.27 o 
   7   5   1   115375.49   106635.76   2081.96 o 
   9   5   1    18905.22    18278.78    522.53 o 
  11   5   1    68877.30    65396.99   2138.38 o 
  13   5   1    30606.41    28513.03   1279.84 o 
  15   5   1     4771.22     5154.05    570.43 o 
 -14   6   1   160890.03   147866.20   4643.28 o 
 -12   6   1     5593.66     5468.43    321.15 o 
 -10   6   1   104233.49    97641.52   2002.63 o 
  -8   6   1     2342.75     2615.02    164.32 o 
  -6   6   1   185717.69   173357.53   3330.99 o 
  -4   6   1   105872.71   102798.86   1978.89 o 
  -2   6   1   200355.28   196252.83   2816.52 o 
   0   6   1    22850.65    23162.85    363.21 o 
   2   6   1    23826.35    23766.57    439.46 o 
   4   6   1   214807.44   208055.88   2677.14 o 
   6   6   1    59264.67    57379.17    981.43 o 
   8   6   1    54983.55    52107.32   1114.97 o 
  10   6   1       57.06      414.20    195.42 o 
  12   6   1   169850.00   161466.36   4116.57 o 
  14   6   1     5094.41     4804.39    532.39 o 
 -13   7   1     2553.74     2497.41    440.33 o 
 -11   7   1    23377.96    22202.95    724.45 o 
  -9   7   1     7807.27     7419.08    257.10 o 
  -7   7   1    22210.79    21779.05    837.63 o 
  -5   7   1    46635.72    43739.07    804.03 o 
  -3   7   1   212944.91   206251.81   3731.42 o 
  -1   7   1     6577.65     7078.99    247.93 o 
   1   7   1    53711.73    52050.46    958.18 o 
   3   7   1    89702.19    85631.28   1527.83 o 
   5   7   1   148029.38   138893.19   2773.26 o 
   7   7   1     4627.91     4786.72    243.43 o 
   9   7   1      239.81      398.88    148.68 o 
  11   7   1     3425.66     5124.79    725.33 o 
  13   7   1    97131.02    89278.54   3020.92 o 
 -12   8   1   176002.38   168619.67   5697.75 o 
 -10   8   1    21305.89    21123.23    736.42 o 
  -8   8   1      372.84      882.17    155.72 o 
  -6   8   1     1691.74     1829.47    142.29 o 
  -4   8   1   139518.95   136109.45   2386.54 o 
  -2   8   1    36020.43    35450.81    935.31 o 
   0   8   1     5460.78     5630.46    276.22 o 
   2   8   1    25238.52    23405.52    589.24 o 
   4   8   1    43561.28    41501.01    906.80 o 
   6   8   1   124227.45   119811.12   2540.20 o 
   8   8   1     6090.73     6664.43    311.04 o 
  10   8   1     9123.59     9086.38    474.96 o 
  12   8   1     2236.33     2343.84    432.15 o 
 -11   9   1     2636.48     3077.89    486.18 o 
  -9   9   1       57.39      474.61    341.61 o 
  -7   9   1    17552.54    17086.70    700.87 o 
  -5   9   1   119026.89   108105.43   2719.71 o 
  -3   9   1    26493.30    25657.71    766.47 o 
  -1   9   1    20398.02    19714.73    700.90 o 
   1   9   1    17227.25    17929.61    581.52 o 
   3   9   1   110676.98   105150.84   2039.98 o 
   5   9   1    41581.25    40841.04   1242.14 o 
   7   9   1    45952.47    45740.23   1340.35 o 
   9   9   1     3960.54     4720.13    520.31 o 
  -4  10   1    46961.10    43637.13   1514.88 o 
  -2  10   1    87169.97    85499.78   1914.22 o 
   0  10   1     9195.09     9428.46    434.97 o 
   2  10   1    11366.96    12267.07    499.45 o 
   4  10   1    98732.01    96777.27   2390.34 o 
   6  10   1    26184.76    26092.04   1059.64 o 
  -5  11   1    24846.42    24048.12   1064.13 o 
  -3  11   1    69257.91    68568.41   2811.23 o 
  -1  11   1      184.85      752.91    403.82 o 
   1  11   1     6999.72     6695.63    552.79 o 
   3  11   1    14632.73    14409.22    780.18 o 
 -16   0   2    40378.94    42151.90   2276.18 o 
 -14   0   2    34908.75    35584.22   1382.58 o 
 -12   0   2    17141.61    18329.18    989.84 o 
 -10   0   2   105425.08   103936.80   2052.83 o 
  -8   0   2   178724.61   170264.14   3506.17 o 
  -6   0   2   662045.62   675326.88  11153.23 o 
  -4   0   2    64346.20    60722.02   1005.02 o 
  -2   0   2   333854.53   350166.12   4614.51 o 
   0   0   2    18140.58    21501.29    332.51 o 
   2   0   2   678890.12   715948.19  12080.61 o 
   4   0   2   267539.34   275529.41   3790.02 o 
   6   0   2    95701.38    97270.80   1562.74 o 
   8   0   2    11366.13    11325.04    322.22 o 
  10   0   2   459267.56   454083.16  11349.95 o 
  12   0   2    18991.80    17562.16    822.64 o 
  14   0   2     1518.99     2082.31    360.21 o 
  16   0   2    10882.63    11750.97   1036.75 o 
 -17   1   2    73224.58    73339.75   2549.38 o 
 -15   1   2    14695.89    14649.49    829.44 o 
 -13   1   2     3587.36     3758.40    263.57 o 
 -11   1   2    50017.96    49655.40    915.33 o 
  -9   1   2   151540.77   145582.66   2061.05 o 
  -7   1   2    23582.46    22229.38    362.76 o 
  -5   1   2    16888.40    16520.64    270.39 o 
  -3   1   2    56759.21    55548.75    645.99 o 
  -1   1   2    41767.82    41983.98    558.15 o 
   1   1   2    33958.76    35844.43    383.10 o 
   3   1   2      396.80      879.52     52.93 o 
   5   1   2     6977.51     7867.33    159.08 o 
   7   1   2     8466.91     8517.42    181.56 o 
   9   1   2    33602.07    34194.68    623.85 o 
  11   1   2      544.20     1494.27    277.11 o 
  13   1   2     2483.01     2531.32    254.35 o 
  15   1   2    20552.52    19917.92   1498.86 o 
  17   1   2    26704.98    29456.96   2867.13 o 
 -16   2   2    88370.02    84587.98   2872.11 o 
 -14   2   2    48750.61    47805.69   1353.99 o 
 -12   2   2    27043.35    27480.28    983.98 o 
 -10   2   2    10115.71    10034.97    284.62 o 
  -8   2   2   349392.91   342080.84   4393.41 o 
  -6   2   2    92367.59    87951.56   1095.67 o 
  -4   2   2      458.21      971.76     86.98 o 
  -2   2   2     8376.92     7999.04    152.74 o 
   0   2   2   572750.06   589216.19   5757.96 o 
   2   2   2    40477.81    40897.10    445.04 o 
   4   2   2   193414.81   193335.92   2056.13 o 
   6   2   2    90627.10    88758.63   1041.06 o 
   8   2   2   487448.50   495398.53   6668.28 o 
  10   2   2     7112.70     7375.93    243.75 o 
  12   2   2    49918.98    48208.29   1676.59 o 
  14   2   2    26470.53    24239.62   1117.89 o 
  16   2   2    66530.97    66165.02   4954.98 o 
 -17   3   2    36215.30    36027.19   1537.58 o 
 -15   3   2    27383.51    25942.68    873.89 o 
 -13   3   2     1858.85     2073.88    266.01 o 
 -11   3   2    48533.63    46144.43   1064.45 o 
  -9   3   2   131233.69   119441.92   2338.89 o 
  -7   3   2    44195.99    42814.72    574.67 o 
  -5   3   2     1380.07     1643.17     77.08 o 
  -3   3   2    44821.26    43557.24    628.92 o 
  -1   3   2    17727.49    17945.16    267.37 o 
   1   3   2    54017.90    54094.59    620.24 o 
   3   3   2     7126.26     7163.67    125.85 o 
   5   3   2     7191.98     7554.64    164.71 o 
   7   3   2     1699.20     1974.39    101.38 o 
   9   3   2    20954.68    21058.92    460.24 o 
  11   3   2      343.95      681.63    288.48 o 
  13   3   2       15.28      347.96    287.63 o 
  15   3   2    15664.99    14054.34    857.60 o 
 -16   4   2    44284.13    41729.39   1672.50 o 
 -14   4   2    50948.13    50610.54   1345.37 o 
 -12   4   2     5542.90     5994.90    359.99 o 
 -10   4   2   124107.34   113974.52   2264.01 o 
  -8   4   2    85630.95    80785.06   1515.08 o 
  -6   4   2   380150.75   374252.56   6112.36 o 
  -4   4   2   101317.75    98966.23   1610.93 o 
  -2   4   2   163243.66   158039.98   2164.03 o 
   0   4   2      195.91     1147.48    161.33 o 
   2   4   2   517664.25   527955.19   5794.22 o 
   4   4   2    96988.69    98191.62   1147.22 o 
   6   4   2    81019.52    80760.99   1127.76 o 
   8   4   2      324.76      798.49    123.49 o 
  10   4   2   371319.78   362786.91   7741.02 o 
  12   4   2    38140.82    34994.31   1725.21 o 
  14   4   2     2243.30     2625.99    456.41 o 
  16   4   2     2077.17     2278.80    458.93 o 
 -15   5   2     4401.89     4526.47    615.26 o 
 -13   5   2     2255.74     2851.47    266.03 o 
 -11   5   2    35578.89    34185.49    860.89 o 
  -9   5   2   120367.06   110252.12   2836.84 o 
  -7   5   2     5627.00     5522.60    325.51 o 
  -5   5   2    22977.04    22569.80    481.75 o 
  -3   5   2    34255.59    33450.13    572.97 o 
  -1   5   2    39929.46    39182.96    606.36 o 
   1   5   2     5796.61     6021.81    130.14 o 
   3   5   2     2183.47     2656.75     97.53 o 
   5   5   2     2505.41     3281.44    127.70 o 
   7   5   2    10645.22    10486.96    342.79 o 
   9   5   2    35597.50    33699.32    811.47 o 
  11   5   2     2230.00     2273.86    298.09 o 
  13   5   2     5860.63     5581.09    717.59 o 
  15   5   2    16894.84    15922.71    941.71 o 
 -14   6   2    68190.09    61494.62   1790.12 o 
 -12   6   2     5005.66     4914.57    349.97 o 
 -10   6   2       21.10      360.80    181.92 o 
  -8   6   2   140980.28   134368.05   2944.44 o 
  -6   6   2    20884.75    19473.18    636.90 o 
  -4   6   2    14249.67    14206.66    370.00 o 
  -2   6   2    24431.47    24168.91    457.17 o 
   0   6   2   496189.50   495392.22   5944.75 o 
   2   6   2    35571.14    35301.62    530.86 o 
   4   6   2    33367.77    33013.30    544.58 o 
   6   6   2    45095.55    43796.65    895.22 o 
   8   6   2   194991.00   189423.59   3601.99 o 
  10   6   2     4283.94     4291.22    349.81 o 
  12   6   2    81151.88    77262.81   2679.44 o 
  14   6   2    15611.69    16401.46    941.78 o 
 -13   7   2     4168.38     4309.54    492.25 o 
 -11   7   2    34134.76    33317.05    963.03 o 
  -9   7   2    59437.54    58218.68   1514.59 o 
  -7   7   2    42489.38    39702.98   1082.93 o 
  -5   7   2      135.02      468.67    161.47 o 
  -3   7   2    19424.99    19091.56    433.12 o 
  -1   7   2     4926.50     5620.42    195.36 o 
   1   7   2    45972.76    44668.64    742.41 o 
   3   7   2     9440.60     9264.73    263.96 o 
   5   7   2     5477.26     5344.21    242.25 o 
   7   7   2      395.17      556.61    147.94 o 
   9   7   2     5560.63     5886.90    320.87 o 
  11   7   2     2495.28     3203.01    331.64 o 
  13   7   2      252.17      520.03    358.81 o 
 -12   8   2      679.53     3837.18   1938.18 o 
 -10   8   2   110586.80   103855.74   2703.08 o 
  -8   8   2    18919.99    18193.57    796.33 o 
  -6   8   2   141972.78   139607.38   4532.46 o 
  -4   8   2    97261.14    94173.41   2747.56 o 
  -2   8   2    54031.38    55146.62   1749.58 o 
   0   8   2    11364.93    11455.00    359.28 o 
   2   8   2   290910.09   285224.66   5112.90 o 
   4   8   2    14058.28    14313.97    410.83 o 
   6   8   2    51297.16    51014.50   1088.76 o 
   8   8   2    11438.58    11745.87    444.95 o 
  10   8   2   218206.55   221600.62   5507.50 o 
  12   8   2    50739.90    49197.20   1913.22 o 
 -11   9   2    20058.99    22392.63   1118.16 o 
  -9   9   2    93561.90    96111.02   3174.12 o 
  -7   9   2      592.15      547.71    272.59 o 
  -5   9   2    14719.59    13441.77    566.95 o 
  -3   9   2    19104.08    19382.34    652.69 o 
  -1   9   2    26674.05    26012.85    751.12 o 
   1   9   2       44.60     1083.65    262.86 o 
   3   9   2     4109.06     4295.34    260.71 o 
   5   9   2      384.25      603.48    172.01 o 
   7   9   2     5739.28     5993.92    827.14 o 
   9   9   2    32925.64    32748.26   1750.95 o 
  -6  10   2     5926.83     6252.90   1004.06 o 
  -4  10   2    12341.18    12631.53   1185.98 o 
  -2  10   2    17069.35    17289.53    671.18 o 
   0  10   2   260615.25   272287.50   8811.94 o 
   2  10   2    16975.67    17166.76    601.32 o 
   4  10   2     8004.36     8300.04    572.57 o 
   6  10   2    21280.87    21139.66    923.25 o 
  -5  11   2      463.86      241.89    477.57 o 
  -3  11   2     7598.56     7506.47    558.40 o 
  -1  11   2     1194.86     1874.28    375.50 o 
   1  11   2    32666.77    30944.53   1207.99 o 
   3  11   2     7950.40     7518.22    581.41 o 
 -16   0   3   114623.99   112096.01   5004.70 o 
 -14   0   3   158926.58   153349.53   5385.99 o 
 -12   0   3     2001.16     2752.60    292.80 o 
 -10   0   3   198530.86   194215.89   3639.66 o 
  -8   0   3   308193.81   311693.09   5232.56 o 
  -6   0   3   239649.25   232365.36   3650.68 o 
  -4   0   3    12154.10    12572.13    246.69 o 
  -2   0   3   488083.88   491073.69   6837.31 o 
   0   0   3   231652.19   234152.00   3236.12 o 
   2   0   3    39467.03    39899.06    677.84 o 
   4   0   3      941.14     1416.02    100.76 o 
   6   0   3   283271.28   285716.28   5839.64 o 
   8   0   3    99050.78    99007.67   1754.06 o 
  10   0   3    29193.72    29520.44   1123.66 o 
  12   0   3    20668.32    19909.31    892.94 o 
  14   0   3    54283.34    53240.40   3056.92 o 
  16   0   3    67821.80    77819.06   3644.21 o 
 -17   1   3     4947.18     5808.50    584.56 o 
 -15   1   3     5049.21     5048.93    521.17 o 
 -13   1   3     1912.53     2486.78    254.35 o 
 -11   1   3     2853.24     3257.00    176.58 o 
  -9   1   3      407.00      814.71     96.60 o 
  -7   1   3    44541.48    43166.34    595.25 o 
  -5   1   3    59242.56    56247.07    651.15 o 
  -3   1   3    55156.33    52611.80    584.60 o 
  -1   1   3       19.12      472.06     56.24 o 
   1   1   3    12317.23    11916.28    167.46 o 
   3   1   3   261963.44   272650.53   2732.16 o 
   5   1   3   156637.78   156957.06   1848.68 o 
   7   1   3    58019.99    58885.60    835.79 o 
   9   1   3    21538.84    21346.18    453.88 o 
  11   1   3    94767.41    90506.79   2023.45 o 
  13   1   3    69129.27    66041.31   1664.00 o 
  15   1   3    29559.40    29209.35   3199.85 o 
 -18   2   3    73778.95    73981.73   3680.06 o 
 -16   2   3    23232.36    22872.57   1105.65 o 
 -14   2   3    53919.75    53545.41   1598.07 o 
 -12   2   3   348370.41   332460.38   6913.77 o 
 -10   2   3   140960.06   133903.77   2145.41 o 
  -8   2   3     2089.96     2691.21    144.24 o 
  -6   2   3   133816.56   129408.85   1570.85 o 
  -4   2   3   767656.06   760472.69   8698.88 o 
  -2   2   3   160310.11   159328.70   2027.11 o 
   0   2   3   137182.97   135938.94   1422.48 o 
   2   2   3   106923.37   106150.60   1025.43 o 
   4   2   3   270295.94   270933.28   2733.13 o 
   6   2   3   101734.75   100455.78   1175.11 o 
   8   2   3   154858.56   154328.50   2344.18 o 
  10   2   3    15995.43    15825.88    505.77 o 
  12   2   3     7973.94     7298.95    560.37 o 
  14   2   3   108329.66   106732.21   7612.00 o 
  16   2   3    51519.16    52646.56   4387.53 o 
 -17   3   3     2644.61     3325.70    705.70 o 
 -15   3   3      448.66      655.92    237.47 o 
 -13   3   3      847.79     1270.11    245.82 o 
 -11   3   3    13682.56    12713.64    439.35 o 
  -9   3   3     8807.89     8540.83    335.19 o 
  -7   3   3     3943.73     4409.13    123.61 o 
  -5   3   3    67985.54    63404.46    975.84 o 
  -3   3   3   117284.13   113186.14   1692.62 o 
  -1   3   3     8573.09     8649.03    141.28 o 
   1   3   3   107759.68   108661.18   1189.43 o 
   3   3   3   281918.25   282179.94   3011.11 o 
   5   3   3    29259.70    29586.55    427.36 o 
   7   3   3    47585.17    46078.29    700.13 o 
   9   3   3     3906.63     4072.66    199.94 o 
  11   3   3    52726.32    49084.17   2812.63 o 
  13   3   3    90518.90    84656.05   7866.07 o 
  15   3   3    68655.80    66805.05   2393.58 o 
 -16   4   3   115982.84   113770.10   3047.48 o 
 -14   4   3   143608.61   139189.42   3095.80 o 
 -12   4   3      295.47      580.23    166.82 o 
 -10   4   3   146517.69   136514.78   2672.41 o 
  -8   4   3   219370.41   208100.61   3553.22 o 
  -6   4   3   162525.03   153980.98   2310.63 o 
  -4   4   3     9364.04     9143.06    223.79 o 
  -2   4   3   345964.09   338465.34   4301.87 o 
   0   4   3   158118.14   153488.52   1806.79 o 
   2   4   3    25105.77    24685.69    321.00 o 
   4   4   3      569.81     1614.49    111.28 o 
   6   4   3   225436.83   220847.97   2982.69 o 
   8   4   3    82029.21    78076.02   1472.56 o 
  10   4   3    18532.19    17779.66    898.85 o 
  12   4   3    18107.59    17582.11   2276.70 o 
  14   4   3    36258.71    35297.28   3375.20 o 
 -15   5   3    11684.59    11402.40    758.00 o 
 -13   5   3     1031.42     1712.19    248.01 o 
 -11   5   3    22621.46    21005.03    616.83 o 
  -9   5   3     1824.71     2032.47    184.77 o 
  -7   5   3    52138.68    47942.77   1056.45 o 
  -5   5   3    29272.07    27804.22    516.63 o 
  -3   5   3    26762.49    26440.70    456.70 o 
  -1   5   3     4015.04     3997.20    102.08 o 
   1   5   3      901.45     1353.18     79.96 o 
   3   5   3   135463.81   134571.75   1471.65 o 
   5   5   3   194154.88   195919.03   2541.11 o 
   7   5   3    32791.44    31373.17    750.48 o 
   9   5   3    22437.09    23364.72    723.08 o 
  11   5   3    91532.95    88181.48   2973.42 o 
  13   5   3    49357.81    45889.16   1822.50 o 
 -14   6   3    34116.55    31993.49   1199.41 o 
 -12   6   3   275633.00   258882.73   5513.75 o 
 -10   6   3    78909.08    74391.72   1587.15 o 
  -8   6   3      113.76      143.80    192.47 o 
  -6   6   3    91390.66    83148.51   1695.62 o 
  -4   6   3   405899.94   386610.88   5898.67 o 
  -2   6   3    88993.47    85816.85   1256.59 o 
   0   6   3    71259.18    70518.77    929.04 o 
   2   6   3    59264.89    57835.02    815.07 o 
   4   6   3   149027.02   148487.12   2196.88 o 
   6   6   3    68066.84    68159.12   1254.19 o 
   8   6   3   104178.96   100082.42   2014.99 o 
  10   6   3     5986.06     5883.49    354.76 o 
  12   6   3     6273.08     5617.50    568.32 o 
  14   6   3    62660.22    60244.05   3210.38 o 
 -13   7   3     2696.91     2888.50    435.61 o 
 -11   7   3    12983.30    11607.72    591.15 o 
  -9   7   3    10640.38    10252.61    364.22 o 
  -7   7   3     6344.62     6565.36    390.87 o 
  -5   7   3    46567.14    42533.08    969.71 o 
  -3   7   3    29980.04    29942.42    606.73 o 
  -1   7   3    12953.50    12995.37    312.70 o 
   1   7   3    56594.87    56298.38    973.61 o 
   3   7   3   153562.97   152932.88   2227.49 o 
   5   7   3    13870.00    14175.79    381.24 o 
   7   7   3    48730.42    46118.24   1168.08 o 
   9   7   3     8181.67     8179.63    484.94 o 
  11   7   3    39999.52    39074.20   1599.26 o 
 -12   8   3       73.06      276.01    303.84 o 
 -10   8   3    76289.11    75464.00   2642.44 o 
  -8   8   3   110217.48   105864.30   4143.57 o 
  -6   8   3    79229.40    75462.98   2022.73 o 
  -4   8   3     8000.68     7315.65    317.38 o 
  -2   8   3   171162.70   167216.34   4002.06 o 
   0   8   3    75560.23    75192.33   1597.43 o 
   2   8   3    13506.87    12358.04    405.52 o 
   4   8   3      217.66      755.33    148.05 o 
   6   8   3   131282.81   129583.65   2225.84 o 
   8   8   3    48560.23    46599.20   1199.94 o 
  10   8   3     7436.40     8339.51    677.12 o 
 -11   9   3     7051.48     7849.52    681.86 o 
  -9   9   3     2380.49     3069.45    466.67 o 
  -7   9   3     5481.60     5434.00    470.64 o 
  -5   9   3    12857.40    12789.50    571.06 o 
  -3   9   3    56856.20    54611.53   1543.46 o 
  -1   9   3     4897.44     5413.48    339.95 o 
   1   9   3     3856.68     4401.40    488.90 o 
   3   9   3    76448.88    74485.53   1872.08 o 
   5   9   3    77927.06    78611.26   1745.73 o 
   7   9   3     3859.41     4535.19    306.55 o 
   9   9   3      801.99      882.59    356.22 o 
  -6  10   3    47119.91    46723.04   2799.14 o 
  -4  10   3   191553.41   182156.97   6472.64 o 
  -2  10   3    40076.31    39850.37   1187.12 o 
   0  10   3    33223.82    33794.35   1447.23 o 
   2  10   3    30060.74    29787.26    965.01 o 
   4  10   3    71607.78    69491.28   2129.74 o 
   6  10   3    33200.78    34651.07   1270.99 o 
  -3  11   3      193.96      560.88    312.11 o 
  -1  11   3    10171.23    10274.68    869.66 o 
   1  11   3     8565.81     8624.27    618.26 o 
 -14   0   4   219938.25   231947.97  11171.79 o 
 -12   0   4    55872.48    57979.59   1593.54 o 
 -10   0   4      303.99     6200.25    684.97 o 
  -8   0   4   109411.95   120194.50   2306.64 o 
  -6   0   4   106151.84   106791.48   1754.52 o 
  -4   0   4   145652.56   139674.70   2409.20 o 
  -2   0   4   405325.88   430399.12   5647.64 o 
   0   0   4   725322.06   749097.56   9817.82 o 
   2   0   4   161035.06   167120.86   2389.51 o 
   4   0   4   132670.97   134864.77   2047.97 o 
   6   0   4   287374.50   289407.97   4939.02 o 
   8   0   4   139930.80   139831.08   3435.00 o 
  10   0   4    12972.45    16707.43   1946.76 o 
  12   0   4   200913.89   205499.12   6060.43 o 
  14   0   4    85998.39    86764.59   4293.42 o 
  16   0   4   121224.30   138705.56   6044.24 o 
 -17   1   4    27936.79    28059.12   1327.23 o 
 -15   1   4    18224.17    18096.30    928.30 o 
 -13   1   4    67062.27    67825.88   1604.52 o 
 -11   1   4    92850.70    93522.66   1392.00 o 
  -9   1   4   216872.06   220265.55   2665.13 o 
  -7   1   4    53806.35    54499.99    677.35 o 
  -5   1   4       54.00      685.17     87.10 o 
  -3   1   4   186231.84   188688.95   2154.70 o 
  -1   1   4   113869.30   113938.90   1198.08 o 
   1   1   4   186690.64   189660.75   1926.78 o 
   3   1   4     1120.60     1595.32     72.89 o 
   5   1   4     1625.78     4630.65    280.05 o 
   7   1   4    21986.76    28015.34    797.86 o 
   9   1   4     7703.60    10371.75    401.62 o 
  11   1   4      308.47     8132.09    764.34 o 
  13   1   4       86.24     2313.59    525.56 o 
  15   1   4     4079.88     7709.19   1255.16 o 
 -16   2   4    58212.95    59024.09   3200.49 o 
 -14   2   4   103986.95   108622.73   5255.08 o 
 -12   2   4    63569.96    62643.80   2131.60 o 
 -10   2   4    12291.15    15716.06    531.96 o 
  -8   2   4     8673.25    10343.09    216.32 o 
  -6   2   4   145851.17   146635.61   1736.61 o 
  -4   2   4   420401.97   434781.47   5816.36 o 
  -2   2   4     2020.20     2533.95    105.22 o 
   0   2   4    41108.91    41283.17    456.41 o 
   2   2   4   490240.41   511830.81   4976.94 o 
   4   2   4   114181.11   120121.08   1264.14 o 
   6   2   4    42936.90    42097.46    597.58 o 
   8   2   4   153637.77   150587.98   2374.08 o 
  10   2   4   341826.00   339553.59   7461.28 o 
  12   2   4   102069.96   104650.87   2687.54 o 
  14   2   4    15141.07    19483.91   2305.56 o 
 -17   3   4    21211.18    22887.90   1343.92 o 
 -15   3   4    14231.69    14475.90    794.05 o 
 -13   3   4    27946.30    27103.14    848.04 o 
 -11   3   4   110832.27   106481.06   2401.80 o 
  -9   3   4   239847.55   232097.73   4386.00 o 
  -7   3   4    24984.14    24408.05    387.68 o 
  -5   3   4      819.65     1255.92    106.71 o 
  -3   3   4   185262.11   185853.91   2246.54 o 
  -1   3   4    89879.17    89891.45   1114.99 o 
   1   3   4   117193.32   120999.91   1322.77 o 
   3   3   4      954.64     1483.55     69.78 o 
   5   3   4     7309.20     8407.96    171.95 o 
   7   3   4    12247.34    17815.81   1432.91 o 
   9   3   4     2598.49    15665.87    755.03 o 
  11   3   4     2638.05     3199.03    592.31 o 
  13   3   4      157.88     1544.07    818.52 o 
  15   3   4     2357.09     3843.44    991.54 o 
 -16   4   4    30065.21    30402.65   1353.28 o 
 -14   4   4   131856.58   132281.06   6475.91 o 
 -12   4   4    52848.97    51057.84   1179.78 o 
 -10   4   4     7777.03    10284.67   1050.03 o 
  -8   4   4   107638.20   116856.62   3263.12 o 
  -6   4   4   137413.91   136559.12   1953.55 o 
  -4   4   4    68244.79    69141.28   1053.88 o 
  -2   4   4   187166.89   194049.78   2348.11 o 
   0   4   4   385436.44   387280.41   4470.61 o 
   2   4   4    65511.79    65586.58    781.64 o 
   4   4   4   154070.52   161488.02   1762.21 o 
   6   4   4   274070.34   276708.62   3818.03 o 
   8   4   4   169863.05   163890.64   2909.75 o 
  10   4   4     5600.78     6573.86    789.05 o 
  12   4   4   120057.50   126579.34   4027.82 o 
  14   4   4    65973.42    65723.62   2943.44 o 
 -15   5   4    19895.77    18071.60    960.02 o 
 -13   5   4    80201.35    76224.23   1855.07 o 
 -11   5   4    55368.43    53111.08   1215.27 o 
  -9   5   4   134332.11   123995.16   2244.96 o 
  -7   5   4    59788.43    54942.98   1082.30 o 
  -5   5   4     2357.29     2846.59    175.75 o 
  -3   5   4    90631.38    92351.59   1456.42 o 
  -1   5   4    75453.04    76365.92    956.46 o 
   1   5   4   140006.27   139155.94   1660.43 o 
   3   5   4     5639.12     5867.52    146.81 o 
   5   5   4       74.58     4457.90    310.00 o 
   7   5   4    20161.68    27566.18   1611.50 o 
   9   5   4    11014.33    14926.00   1145.08 o 
  11   5   4     4374.64     7520.44    936.27 o 
  13   5   4     1137.55     1629.95    622.53 o 
 -14   6   4    33566.84    35692.77   1169.14 o 
 -12   6   4    54331.91    63688.90   3554.37 o 
 -10   6   4      361.64     3048.84    411.98 o 
  -8   6   4    13948.21    13533.88    408.05 o 
  -6   6   4   169502.09   163132.58   3135.68 o 
  -4   6   4   167923.50   170751.73   2763.00 o 
  -2   6   4    24306.31    26550.06    519.36 o 
   0   6   4    62957.10    63374.83    900.16 o 
   2   6   4   189812.70   196833.77   2714.05 o 
   4   6   4   136460.95   144751.86   2122.10 o 
   6   6   4     9724.58    10423.26    342.96 o 
   8   6   4    50648.78    49723.12   1273.70 o 
  10   6   4   281428.06   279034.81   7175.65 o 
  12   6   4    32372.62    33126.98   1450.51 o 
 -13   7   4    12055.25    12102.00    794.43 o 
 -11   7   4    82308.70    77919.20   1656.72 o 
  -9   7   4   151528.50   144672.41   2845.80 o 
  -7   7   4     7487.64     7847.28    276.37 o 
  -5   7   4     5058.75     5090.97    265.40 o 
  -3   7   4   117457.86   116471.28   2372.66 o 
  -1   7   4    52383.92    53765.48    964.58 o 
   1   7   4    47496.08    51036.03    980.90 o 
   3   7   4     5447.61     5893.08    216.54 o 
   5   7   4    11170.49    12104.65    331.62 o 
   7   7   4     6908.39    17911.14    752.40 o 
   9   7   4      439.52     8549.32   1162.94 o 
  11   7   4     4917.10     5743.25    594.63 o 
 -12   8   4    38080.97    38920.93   4199.74 o 
 -10   8   4    22262.53    24366.90   1211.22 o 
  -8   8   4    80664.37    91823.29   2612.79 o 
  -6   8   4   128076.90   131834.03   3553.95 o 
  -4   8   4    16698.43    17383.82    593.63 o 
  -2   8   4    51574.86    55917.17   1416.83 o 
   0   8   4   135908.89   137252.97   2587.75 o 
   2   8   4    10773.30    10735.58    422.56 o 
   4   8   4   130718.50   134337.81   2841.84 o 
   6   8   4   198535.52   204363.41   5488.91 o 
   8   8   4   157790.53   156191.39   5740.41 o 
  10   8   4      923.95     1880.56    605.41 o 
  -9   9   4    82478.78    86272.22   4814.63 o 
  -7   9   4    44132.59    43999.03   1855.05 o 
  -5   9   4     8418.39     8298.41    473.79 o 
  -3   9   4    35783.36    38097.13   1176.05 o 
  -1   9   4    36376.51    36671.20   1299.52 o 
   1   9   4    83791.27    83436.92   1868.31 o 
   3   9   4     8888.85     9055.06    463.03 o 
   5   9   4     1189.00     2645.09    721.83 o 
   7   9   4     9976.23    13690.54   2414.79 o 
  -6  10   4    98349.96    99838.77   4980.75 o 
  -4  10   4    68225.98    69674.11   3680.97 o 
  -2  10   4    20390.84    20274.66    903.84 o 
   0  10   4    41018.43    41604.46   1106.51 o 
   2  10   4    78231.59    82988.91   2124.92 o 
   4  10   4    80124.97    85229.50   2516.25 o 
   6  10   4     3348.77     2630.49    562.06 o 
  -1  11   4    28903.38    29856.93   1198.26 o 
 -14   0   5   159080.14   164188.08   4975.97 o 
 -12   0   5   148183.78   155863.11   3823.64 o 
 -10   0   5    81524.50    82872.09   1676.46 o 
  -8   0   5    17444.10    18409.91    457.29 o 
  -6   0   5   423587.19   420233.06   6533.20 o 
  -4   0   5   162797.36   153580.69   2483.31 o 
  -2   0   5    43272.26    41869.35    667.25 o 
   0   0   5   106243.34   105227.23   1455.73 o 
   2   0   5   298629.03   297379.41   3948.03 o 
   4   0   5    60174.32    58264.71   1012.02 o 
   6   0   5    42084.39    39603.87    986.18 o 
   8   0   5   139778.78   135943.06   3313.30 o 
  10   0   5   119373.52   113073.91   3482.49 o 
  12   0   5     4816.10     5391.97    476.78 o 
  14   0   5    10530.42    11215.57   1245.75 o 
 -17   1   5     1525.85     2101.87    598.44 o 
 -15   1   5    16455.60    17300.04    925.81 o 
 -13   1   5     2164.06     2497.46    235.08 o 
 -11   1   5      661.97     1267.12    148.15 o 
  -9   1   5     1577.03     1940.83    116.68 o 
  -7   1   5    24511.25    23600.35    352.62 o 
  -5   1   5     7797.22     7753.57    170.95 o 
  -3   1   5    15498.98    15729.62    241.25 o 
  -1   1   5       17.12      341.70     51.55 o 
   1   1   5    33615.97    33135.53    411.08 o 
   3   1   5    99241.57    99958.30   1034.45 o 
   5   1   5   155626.69   152587.75   1814.91 o 
   7   1   5     6272.76     6300.37    224.17 o 
   9   1   5    21827.16    20901.12    840.82 o 
  11   1   5    79948.38    74691.75   1722.06 o 
  13   1   5    64213.80    63649.21   2511.43 o 
  15   1   5    16788.42    17379.04   1139.33 o 
 -16   2   5   198245.27   201092.88   6014.60 o 
 -14   2   5    43100.77    44417.92   1200.44 o 
 -12   2   5      434.76     1655.71    399.12 o 
 -10   2   5   173793.80   179757.78   2869.72 o 
  -8   2   5   361872.44   368621.84   5174.59 o 
  -6   2   5    32086.56    31726.84    448.63 o 
  -4   2   5    47771.51    46461.80    615.93 o 
  -2   2   5   362669.59   368128.00   4235.32 o 
   0   2   5   430273.16   428671.50   4534.37 o 
   2   2   5     7603.13     7695.74    143.11 o 
   4   2   5    56737.10    57556.96    690.18 o 
   6   2   5   125556.31   125147.16   1732.96 o 
   8   2   5   141010.06   141455.53   2285.71 o 
  10   2   5    26172.33    25956.95    885.72 o 
  12   2   5     1503.84     1661.20    266.09 o 
  14   2   5    15141.66    15607.22    859.61 o 
 -17   3   5     4534.58     4052.08    555.64 o 
 -15   3   5     8236.82     9034.74    483.77 o 
 -13   3   5    14796.67    14917.92    585.22 o 
 -11   3   5     6262.42     6220.80    310.48 o 
  -9   3   5      182.78     1023.12    232.86 o 
  -7   3   5      511.06     1034.29     81.98 o 
  -5   3   5    26052.46    25588.12    355.05 o 
  -3   3   5    91560.53    89937.12   1183.40 o 
  -1   3   5    12886.75    12696.02    217.47 o 
   1   3   5    75731.09    74630.77    850.11 o 
   3   3   5    86433.21    86282.98    951.83 o 
   5   3   5    61915.98    59713.46    784.84 o 
   7   3   5      655.89     1138.15    117.58 o 
   9   3   5      902.75     1385.43    193.46 o 
  11   3   5    74770.76    69383.79   2367.45 o 
  13   3   5   113836.27   108317.95   4127.45 o 
 -16   4   5     3769.67     4201.06    518.97 o 
 -14   4   5   135075.48   135593.86   3057.94 o 
 -12   4   5   102891.55    98664.19   1914.82 o 
 -10   4   5    67169.64    61898.60   1138.55 o 
  -8   4   5    18902.04    17284.83    415.90 o 
  -6   4   5   313903.09   292267.94   4291.94 o 
  -4   4   5   135361.80   132918.59   1810.61 o 
  -2   4   5    29055.87    28891.49    424.55 o 
   0   4   5    74636.48    74199.09    935.80 o 
   2   4   5   227321.89   230361.08   2600.53 o 
   4   4   5    48736.50    47819.16    587.61 o 
   6   4   5    30399.11    29842.99    544.34 o 
   8   4   5   105881.15   100658.16   2660.33 o 
  10   4   5   106566.36    96136.37   3127.29 o 
  12   4   5     5359.71     5557.17    552.71 o 
  14   4   5    12368.44    13318.88    841.45 o 
 -15   5   5    14549.59    15550.08    902.54 o 
 -13   5   5      235.60      648.05    197.88 o 
 -11   5   5      222.85      526.84    145.78 o 
  -9   5   5      821.34      876.02    174.61 o 
  -7   5   5    51957.57    46702.82    961.52 o 
  -5   5   5     1274.05     1720.54    145.93 o 
  -3   5   5      116.87      770.92    127.41 o 
  -1   5   5     5683.68     5785.44    164.56 o 
   1   5   5    16132.13    15869.99    307.46 o 
   3   5   5    62858.39    62385.21    838.28 o 
   5   5   5   148961.80   149857.58   1957.63 o 
   7   5   5    12108.41    12843.84    695.75 o 
   9   5   5    51131.23    49797.39   1507.19 o 
  11   5   5    57617.82    53089.47   3902.07 o 
  13   5   5    32001.77    31324.40   2114.72 o 
 -14   6   5    32559.10    33413.44   1422.38 o 
 -12   6   5     3157.75     3477.13    253.27 o 
 -10   6   5   121895.27   115537.05   2339.98 o 
  -8   6   5   269973.03   253353.38   4635.83 o 
  -6   6   5    24000.92    23848.35    581.58 o 
  -4   6   5    24496.83    23970.54    580.35 o 
  -2   6   5   201263.61   196915.94   4902.33 o 
   0   6   5   243657.62   235389.17   3282.63 o 
   2   6   5     3881.04     3987.59    152.93 o 
   4   6   5    33670.30    33394.41    633.11 o 
   6   6   5    78481.75    79682.87   2782.85 o 
   8   6   5    88105.11    88694.56   2422.99 o 
  10   6   5    22809.29    22670.02   1001.25 o 
  12   6   5     2120.28     2663.10    454.04 o 
 -13   7   5     8254.20     8682.56    702.58 o 
 -11   7   5      555.91      745.50    203.08 o 
  -9   7   5     4259.90     3892.08    229.37 o 
  -7   7   5     1347.58     1682.53    172.24 o 
  -5   7   5    15037.06    14553.22    439.39 o 
  -3   7   5    52694.91    50492.07   1024.71 o 
  -1   7   5    14395.75    13864.39    371.37 o 
   1   7   5    21527.89    21275.25    507.10 o 
   3   7   5    58844.57    58399.93   1074.06 o 
   5   7   5    54587.89    56224.27   1160.61 o 
   7   7   5      303.40      905.31    262.37 o 
   9   7   5     1540.98     1779.02    312.61 o 
  11   7   5    62070.94    60577.01   2234.64 o 
 -12   8   5    49618.95    47801.18   2861.79 o 
 -10   8   5    39296.39    39674.43   2067.80 o 
  -8   8   5    14400.60    14780.41    526.10 o 
  -6   8   5   167692.03   167786.67   4381.98 o 
  -4   8   5    84077.52    82867.99   2191.47 o 
  -2   8   5    13460.95    12892.13    484.64 o 
   0   8   5    36082.45    36580.80    877.18 o 
   2   8   5   124280.75   125343.70   2637.77 o 
   4   8   5    28603.61    29549.52    774.92 o 
   6   8   5    14515.40    15383.16    551.53 o 
   8   8   5    56727.39    51845.84   2148.09 o 
  -9   9   5     3752.22     4329.76    559.84 o 
  -7   9   5    16679.85    17044.96    748.88 o 
  -5   9   5     3502.95     3879.43    364.75 o 
  -3   9   5     2774.73     3084.89    416.66 o 
  -1   9   5     5019.69     5210.42    373.13 o 
   1   9   5    43936.16    43952.70   1119.83 o 
   3   9   5    25340.55    26240.43    860.78 o 
   5   9   5    39137.64    41262.65   1955.24 o 
  -4  10   5    12680.37    13170.18   1329.78 o 
  -2  10   5    95981.15    92294.35   5218.30 o 
   0  10   5   113912.22   115977.33   4573.12 o 
   2  10   5     1166.80     1245.23    327.71 o 
   4  10   5    17991.34    18882.44   1204.92 o 
 -14   0   6    48205.55    53268.93   3246.92 o 
 -12   0   6    27823.51    29216.83   1103.82 o 
 -10   0   6   184089.80   198208.55   3730.40 o 
  -8   0   6    27089.84    26946.93    622.36 o 
  -6   0   6   298572.66   288608.66   4916.05 o 
  -4   0   6   280535.91   276776.03   4405.29 o 
  -2   0   6    67782.42    65793.89   1072.45 o 
   0   0   6    83346.95    84394.02   1210.81 o 
   2   0   6    19157.28    19381.22    392.65 o 
   4   0   6   226946.09   221910.55   4189.71 o 
   6   0   6    38021.17    37248.60    959.19 o 
   8   0   6    58764.96    57535.75   1935.79 o 
  10   0   6   139588.23   139079.36   4285.21 o 
  12   0   6    61885.18    60936.12   2087.66 o 
  14   0   6     4468.27     4815.30    486.11 o 
 -17   1   6    16907.96    19975.15   1446.81 o 
 -15   1   6     3837.15     3564.37    507.12 o 
 -13   1   6    13949.90    14741.22    555.70 o 
 -11   1   6    62560.02    66080.41   1181.53 o 
  -9   1   6   127928.76   129741.26   1802.89 o 
  -7   1   6    20151.21    19671.47    358.59 o 
  -5   1   6      182.63      830.90     84.16 o 
  -3   1   6   135362.36   130954.93   1463.15 o 
  -1   1   6   159819.34   160238.45   1680.82 o 
   1   1   6    58127.82    58785.88    710.22 o 
   3   1   6     2289.26     2534.68    104.56 o 
   5   1   6    31046.96    30839.15    556.37 o 
   7   1   6    60085.71    58837.71   1052.12 o 
   9   1   6    10315.28    11069.54    446.44 o 
  11   1   6     8002.07     8015.43    438.87 o 
  13   1   6     6021.77     5871.92    364.91 o 
 -16   2   6       20.38      615.99    279.62 o 
 -14   2   6    25352.58    24830.74    920.99 o 
 -12   2   6   229219.95   237950.42   5049.41 o 
 -10   2   6    54848.10    55583.00   1113.92 o 
  -8   2   6    16548.86    16822.25    315.14 o 
  -6   2   6    80377.75    77011.70   1058.60 o 
  -4   2   6   116844.41   117038.61   1432.95 o 
  -2   2   6    55545.23    55610.76    698.95 o 
   0   2   6     2133.89     2751.64    149.98 o 
   2   2   6    13330.32    13414.24    230.10 o 
   4   2   6   172937.59   171245.84   2317.42 o 
   6   2   6   423929.78   419870.41   6070.62 o 
   8   2   6     6530.61     6615.96    304.10 o 
  10   2   6     1713.46     1794.83    270.01 o 
  12   2   6    21532.40    22741.60   1137.62 o 
  14   2   6   118037.87   121110.05   7047.95 o 
 -17   3   6    12455.49    14420.82    877.54 o 
 -15   3   6    14868.56    14948.38    616.38 o 
 -13   3   6    16944.15    16415.54    619.43 o 
 -11   3   6    53409.16    52525.39   1195.53 o 
  -9   3   6   147575.47   146210.44   2407.74 o 
  -7   3   6    17645.86    16951.21    346.76 o 
  -5   3   6     7233.48     7716.68    210.09 o 
  -3   3   6    75287.91    75152.31    982.81 o 
  -1   3   6   152817.70   154572.33   1771.25 o 
   1   3   6    56511.88    56980.26    677.41 o 
   3   3   6        4.87      297.61     65.42 o 
   5   3   6    12650.10    12512.31    292.24 o 
   7   3   6    63222.37    62382.46   1149.27 o 
   9   3   6     9730.66    10279.20    397.30 o 
  11   3   6     6937.03     7175.62    561.65 o 
  13   3   6     1440.20     1913.35    374.01 o 
 -16   4   6    22699.30    24756.13   1187.21 o 
 -14   4   6    67973.38    70799.34   1766.05 o 
 -12   4   6    26625.19    26251.22    831.11 o 
 -10   4   6    96237.90    91953.70   1616.66 o 
  -8   4   6    21820.19    20568.99    488.54 o 
  -6   4   6   149819.81   144755.61   2399.56 o 
  -4   4   6   224769.22   224868.52   2714.67 o 
  -2   4   6   102492.37   101206.88   1282.91 o 
   0   4   6    47995.89    48540.29    647.37 o 
   2   4   6    43657.76    43666.52    548.14 o 
   4   4   6   144675.16   147627.22   1852.72 o 
   6   4   6    10601.09    10993.91    316.33 o 
   8   4   6    71338.73    70084.62   1677.24 o 
  10   4   6    84840.44    79208.59   2714.21 o 
  12   4   6    74356.26    72598.99   4044.28 o 
 -15   5   6      228.03      311.91    318.17 o 
 -13   5   6     5927.27     6036.89    393.87 o 
 -11   5   6    58564.12    57735.46   1303.86 o 
  -9   5   6    78393.56    73347.97   1444.14 o 
  -7   5   6    13246.15    13193.15    365.09 o 
  -5   5   6     2561.11     3192.62    174.21 o 
  -3   5   6   130322.95   129768.58   1887.62 o 
  -1   5   6    96979.02    96594.49   1359.80 o 
   1   5   6    35562.08    36366.12    576.34 o 
   3   5   6     6756.22     6933.48    200.26 o 
   5   5   6    39974.55    38850.37   1137.21 o 
   7   5   6    35857.33    36002.48   1477.69 o 
   9   5   6     8386.90     9181.78    647.07 o 
  11   5   6     8427.03     8442.99    710.52 o 
 -14   6   6    46469.66    46085.23   1826.95 o 
 -12   6   6   174446.84   172740.44   3420.07 o 
 -10   6   6     6888.31     7197.59    331.64 o 
  -8   6   6    10559.79    10781.77    479.97 o 
  -6   6   6    11111.21    10568.71    361.53 o 
  -4   6   6    83605.86    82392.61   1447.06 o 
  -2   6   6    98010.30    99849.62   1862.19 o 
   0   6   6     6136.10     6434.96    199.20 o 
   2   6   6    42699.39    41865.02    644.34 o 
   4   6   6    75207.99    75546.06   1676.03 o 
   6   6   6   191169.44   190587.36   4772.22 o 
   8   6   6      594.44     1288.18    329.24 o 
  10   6   6    11461.45    12271.44    832.49 o 
 -13   7   6    22036.57    21823.18   1127.89 o 
 -11   7   6    23045.55    23700.20    870.42 o 
  -9   7   6    98532.51    99165.18   2071.85 o 
  -7   7   6    15907.05    16274.52    517.56 o 
  -5   7   6    10701.67    11638.00    398.08 o 
  -3   7   6    27582.00    27037.12    723.98 o 
  -1   7   6   108808.40   103245.12   3007.02 o 
   1   7   6    37116.70    36077.97   1166.32 o 
   3   7   6     1124.88     1368.64    172.64 o 
   5   7   6     2858.66     3463.74    340.67 o 
   7   7   6    53682.37    53376.39   1610.68 o 
   9   7   6     6345.85     6790.27    490.49 o 
 -10   8   6    25391.92    26597.04   2652.43 o 
  -8   8   6    12595.66    12551.47    545.01 o 
  -6   8   6    37247.93    37236.92    941.14 o 
  -4   8   6   130599.13   128345.62   2579.73 o 
  -2   8   6   107988.99   100468.56   2678.39 o 
   0   8   6    16923.97    15486.09    743.41 o 
   2   8   6    60113.96    59975.03   1567.00 o 
   4   8   6    58807.36    65604.16   2128.40 o 
   6   8   6      253.81      466.82    252.05 o 
   8   8   6    67290.98    65459.52   2317.27 o 
  -9   9   6    47817.40    50550.63   3324.08 o 
  -7   9   6     3930.84     4781.33    408.14 o 
  -5   9   6     2817.03     2958.61    372.48 o 
  -3   9   6    87939.19    84379.91   2910.19 o 
  -1   9   6    41149.34    41676.17   2329.40 o 
   1   9   6    16913.56    17055.78    789.06 o 
   3   9   6     8163.60     8027.16    740.34 o 
  -2  10   6    63118.74    68831.11   3088.70 o 
   0  10   6     4647.25     4842.48    985.59 o 
   2  10   6    29662.89    30651.37   1651.39 o 
 -14   0   7      771.45     1499.87    368.90 o 
 -12   0   7    79345.48    86039.81   2272.05 o 
 -10   0   7     6707.42     6934.68    425.09 o 
  -8   0   7   424985.22   423889.78   7860.63 o 
  -6   0   7    10678.93    10494.95    319.41 o 
  -4   0   7   228983.61   229078.86   3624.84 o 
  -2   0   7    62112.86    62008.88    988.49 o 
   0   0   7   370080.59   380290.25   5355.95 o 
   2   0   7       35.08     1470.45    307.90 o 
   4   0   7   374295.56   367607.75   7535.13 o 
   6   0   7    43454.02    43490.84   1339.37 o 
   8   0   7    75133.05    71680.28   2354.61 o 
  10   0   7    20952.65    20475.20    926.63 o 
  12   0   7   166943.16   159605.00   8822.20 o 
 -17   1   7    45480.88    45992.86   2476.45 o 
 -15   1   7    60024.96    63789.74   2848.90 o 
 -13   1   7    20668.91    21733.69    708.50 o 
 -11   1   7      471.89     1131.68    278.70 o 
  -9   1   7     5650.24     5783.04    246.20 o 
  -7   1   7    25088.61    24012.87    479.98 o 
  -5   1   7     9594.36     9438.23    222.35 o 
  -3   1   7     8635.23     8870.42    180.22 o 
  -1   1   7     3623.39     3714.05    121.15 o 
   1   1   7      110.46      759.16     89.11 o 
   3   1   7    27297.26    27285.63    531.24 o 
   5   1   7    11061.52    11106.33    340.32 o 
   7   1   7     2398.35     2883.06    246.80 o 
   9   1   7    28697.65    28146.51    809.85 o 
  11   1   7    35224.27    36071.52    982.95 o 
  13   1   7    30858.61    31965.15    921.70 o 
 -16   2   7     6417.77     6947.40    838.18 o 
 -14   2   7   162165.53   172890.56   5343.45 o 
 -12   2   7    14561.36    15584.84    598.07 o 
 -10   2   7    89049.65    90879.62   1689.33 o 
  -8   2   7    25829.40    25205.46    508.18 o 
  -6   2   7   677149.31   665513.38   9029.96 o 
  -4   2   7    44118.14    43358.73    672.22 o 
  -2   2   7     4551.76     5232.37    163.10 o 
   0   2   7    19626.85    19371.61    340.33 o 
   2   2   7   603459.06   592633.56   7548.84 o 
   4   2   7    35138.86    35316.10    734.33 o 
   6   2   7    10102.65    10617.21    373.93 o 
   8   2   7    45709.75    45904.03   1162.17 o 
  10   2   7   210927.38   209222.38   4896.46 o 
 -15   3   7    31025.44    33095.64   1179.91 o 
 -13   3   7    62943.82    67621.79   1693.00 o 
 -11   3   7     5783.95     5747.24    367.29 o 
  -9   3   7    46715.06    44868.02    976.95 o 
  -7   3   7    30196.51    30047.84    579.30 o 
  -5   3   7      648.79      854.98     95.33 o 
  -3   3   7      171.24      704.59     90.72 o 
  -1   3   7        7.63      497.63     92.68 o 
   1   3   7    30734.67    30303.84    472.62 o 
   3   3   7     2067.91     2913.31    162.82 o 
   5   3   7      647.19     1132.66    153.80 o 
   7   3   7    12676.26    12522.58    391.25 o 
   9   3   7    10376.62    10966.95    435.36 o 
  11   3   7    27741.27    28313.70   1331.86 o 
  13   3   7    69495.43    71373.29   4866.34 o 
 -16   4   7   166263.47   177285.62   6796.45 o 
 -14   4   7     1259.62     1720.09    276.78 o 
 -12   4   7    52645.74    55599.25   1450.75 o 
 -10   4   7     6459.06     6560.26    309.88 o 
  -8   4   7   316240.53   302296.91   4839.15 o 
  -6   4   7     9172.10     9465.40    318.88 o 
  -4   4   7   196761.12   198210.53   2656.77 o 
  -2   4   7    48778.27    48491.30    755.94 o 
   0   4   7   295544.12   298949.53   4129.20 o 
   2   4   7       90.44     1103.91    233.57 o 
   4   4   7   305093.41   301465.22   5588.16 o 
   6   4   7    36719.47    36381.68    966.26 o 
   8   4   7    67539.47    67490.62   3871.28 o 
  10   4   7    15737.10    16190.26    866.57 o 
  12   4   7   133359.41   135387.31   6135.25 o 
 -15   5   7    70262.44    74979.93   2646.91 o 
 -13   5   7     4343.82     5278.50    382.69 o 
 -11   5   7      342.02      864.21    224.21 o 
  -9   5   7      580.59      767.99    164.50 o 
  -7   5   7    22108.84    21891.59    530.42 o 
  -5   5   7    10064.58     9982.60    329.29 o 
  -3   5   7    16521.78    16270.37    384.53 o 
  -1   5   7     4294.62     4631.58    198.68 o 
   1   5   7     9453.07     9748.75    266.82 o 
   3   5   7    45025.84    45665.67   1193.78 o 
   5   5   7    19056.27    19201.07    641.81 o 
   7   5   7        2.76      382.79    276.32 o 
   9   5   7    26473.16    25572.67   1152.87 o 
  11   5   7    36224.50    36626.96   1507.54 o 
 -14   6   7   130404.61   135749.39   4345.50 o 
 -12   6   7    19962.91    21732.19   1127.78 o 
 -10   6   7    65575.21    64941.51   1460.34 o 
  -8   6   7     8400.60     8514.66    377.36 o 
  -6   6   7   444358.16   439773.31   7453.77 o 
  -4   6   7    22966.28    23090.18    603.65 o 
  -2   6   7     3215.04     4208.75    305.78 o 
   0   6   7    14257.84    14108.62    405.59 o 
   2   6   7   397645.00   397709.22   6394.76 o 
   4   6   7    23598.13    23498.92    842.93 o 
   6   6   7     7113.31     7028.85    552.88 o 
   8   6   7    35914.05    35183.79   1427.99 o 
  10   6   7   145660.91   146406.11   5818.95 o 
 -13   7   7    44481.89    46744.98   2576.70 o 
 -11   7   7     3989.91     4420.17    394.57 o 
  -9   7   7    35759.98    35610.76    923.15 o 
  -7   7   7     8097.52     8848.94    387.06 o 
  -5   7   7     3676.57     4014.45    262.45 o 
  -3   7   7       33.24      355.77    170.99 o 
  -1   7   7     1975.78     2304.93    227.39 o 
   1   7   7    27506.55    26033.91   1982.30 o 
   3   7   7      207.10     1465.61    691.74 o 
   5   7   7     1085.34     1569.38    332.21 o 
   7   7   7    10542.16    11928.33    855.11 o 
   9   7   7    17273.77    16968.68    944.27 o 
 -10   8   7     4811.92     5405.77    624.96 o 
  -8   8   7   166653.27   173404.58   4429.27 o 
  -6   8   7     6768.56     7564.47    446.52 o 
  -4   8   7   126486.62   130447.37   2965.53 o 
  -2   8   7    26926.96    26287.94    966.98 o 
   0   8   7   171340.92   178006.28   6672.54 o 
   2   8   7      283.30      572.50    342.67 o 
   6   8   7    23530.98    24991.69   1120.16 o 
  -7   9   7    35528.32    39796.03   1708.98 o 
  -5   9   7       85.89     1498.61   1223.78 o 
  -3   9   7     1770.89     1447.15    658.42 o 
  -1   9   7      857.47      800.21    439.54 o 
   1   9   7     1931.36     2226.96    528.08 o 
  -2  10   7     1347.41     1934.72    575.36 o 
 -14   0   8    32375.97    37016.81   4052.38 o 
 -12   0   8   358448.69   391660.72   9213.84 o 
 -10   0   8     8139.25     8858.05    614.75 o 
  -8   0   8    91537.27    85103.90   2232.78 o 
  -6   0   8     1490.14     2615.82    370.58 o 
  -4   0   8   108036.74   102160.03   2158.90 o 
  -2   0   8   220203.39   219741.14   4497.80 o 
   0   0   8    50282.58    47922.92   1166.70 o 
   2   0   8    14814.81    15370.08    948.19 o 
   4   0   8    45317.29    45019.33   1277.40 o 
   6   0   8   156064.25   155312.33   4684.51 o 
  10   0   8    67486.09    68153.09   2303.35 o 
  12   0   8    22284.79    24612.46   1273.39 o 
 -15   1   8      408.19      705.04    352.02 o 
 -13   1   8    43647.82    44848.44   1421.38 o 
 -11   1   8    53057.15    55999.23   1130.82 o 
  -9   1   8    82638.35    78866.94   1384.28 o 
  -7   1   8    10562.07    10319.36    333.15 o 
  -5   1   8    26502.46    25777.67    538.77 o 
  -3   1   8   178498.06   175718.62   2443.31 o 
  -1   1   8   150380.42   147067.03   2325.75 o 
   1   1   8   112415.56   110966.13   1936.97 o 
   3   1   8    13807.00    13766.47    363.21 o 
   5   1   8    28001.55    28967.70    718.83 o 
   7   1   8   143980.89   135746.36   2935.99 o 
   9   1   8    32445.88    34463.51    955.26 o 
  11   1   8     5876.57     6585.92    382.90 o 
 -16   2   8     7486.12    10615.41   1710.92 o 
 -14   2   8    25234.38    27484.48   1022.00 o 
 -12   2   8     5013.77     5895.18    565.14 o 
 -10   2   8   177453.22   177505.92   3113.81 o 
  -8   2   8      134.10      361.60    148.78 o 
  -6   2   8      220.74      816.77    164.90 o 
  -4   2   8    64744.88    62091.38   1071.27 o 
  -2   2   8   281864.59   283748.09   4374.45 o 
   0   2   8   112320.12   111316.64   1938.07 o 
   2   2   8     3451.23     3447.85    185.42 o 
   4   2   8    56955.69    56566.43   1107.87 o 
   6   2   8    10354.08    13527.92   1009.92 o 
   8   2   8   206149.16   203274.58   4320.41 o 
  10   2   8      192.02     1063.54    303.15 o 
  12   2   8    18096.04    19161.60    925.99 o 
 -15   3   8      614.72     1388.72    643.88 o 
 -13   3   8    26937.49    30102.12   1476.41 o 
 -11   3   8    93844.32    94260.72   2530.36 o 
  -9   3   8    62737.43    60198.35   1504.98 o 
  -7   3   8     5735.92     6142.47    278.79 o 
  -5   3   8    20437.87    19947.92    421.56 o 
  -3   3   8   185822.20   185194.25   2907.41 o 
  -1   3   8    96187.43    97190.81   1494.27 o 
   1   3   8   117634.48   112774.23   1966.85 o 
   3   3   8     8848.82     8442.19    325.80 o 
   5   3   8    38820.14    37516.31    803.93 o 
   7   3   8    98080.89    99207.44   1995.68 o 
   9   3   8    41136.95    42666.54   1006.94 o 
  11   3   8     9024.43     9434.13    662.28 o 
 -14   4   8    14213.93    16178.35    735.70 o 
 -12   4   8   262144.62   273448.69   5832.16 o 
 -10   4   8    19995.08    20811.43   1329.25 o 
  -8   4   8    93294.93    90700.82   2130.25 o 
  -6   4   8     2174.73     2383.05    236.42 o 
  -4   4   8   100138.70    97301.59   1656.54 o 
  -2   4   8   110928.00   111021.24   1726.73 o 
   0   4   8    37048.90    36097.11    819.83 o 
   2   4   8      592.21     1056.85    189.53 o 
   4   4   8    38726.02    39436.89   1025.18 o 
   6   4   8   186531.14   185400.41   3921.01 o 
  10   4   8    32985.93    32632.95   1363.52 o 
 -13   5   8    45882.59    47324.40   1868.60 o 
 -11   5   8    20782.54    23617.08    911.95 o 
  -9   5   8    78349.77    77162.52   1891.57 o 
  -7   5   8     9550.91     9905.96    432.76 o 
  -5   5   8    25560.15    26504.75    769.76 o 
  -3   5   8   106033.34   110783.79   2020.87 o 
  -1   5   8   145537.88   145575.05   2376.39 o 
   1   5   8    71133.82    71934.51   1513.39 o 
   3   5   8    13348.98    13650.34    505.37 o 
   5   5   8    12533.47    14336.31    618.75 o 
   7   5   8   142358.91   139443.28   4319.02 o 
   9   5   8    18993.83    22001.33   1390.47 o 
 -10   6   8   192933.11   202931.44   4662.42 o 
  -8   6   8     2335.06     3665.96    373.01 o 
  -6   6   8    10388.28    10449.99    448.13 o 
  -4   6   8    54814.59    57865.58   1327.23 o 
  -2   6   8    98065.98   102036.25   2099.78 o 
   0   6   8    67581.73    70881.43   1760.02 o 
   2   6   8     4379.35     4853.56    290.27 o 
   4   6   8    42323.01    41187.42   1510.72 o 
   6   6   8    32887.48    36449.24   1424.81 o 
   8   6   8   131504.95   130969.24   4127.84 o 
 -11   7   8    79291.86    92299.16   3427.96 o 
  -9   7   8    28669.75    33219.00   1495.17 o 
  -7   7   8     5543.64     6540.37    519.28 o 
  -5   7   8     8067.12     9567.84    552.71 o 
  -3   7   8   147393.50   150004.78   2977.18 o 
  -1   7   8    46434.30    54485.34   1652.07 o 
   1   7   8    83800.33    75424.39   3781.20 o 
   3   7   8     4001.46     4281.55    534.35 o 
   5   7   8    38908.74    41453.11   1561.81 o 
   7   7   8    50407.21    52845.18   1938.15 o 
 -10   8   8    29240.96    37325.93   2294.17 o 
  -8   8   8    72422.89    82870.13   2945.90 o 
  -6   8   8    13776.04    14986.36    818.78 o 
  -4   8   8    69246.87    70915.62   1798.50 o 
  -2   8   8    26474.97    25919.05    989.83 o 
   0   8   8    18896.33    20092.98   1190.35 o 
   6   8   8   170787.73   179133.36   7576.67 o 
  -3   9   8    40554.23    39784.21   2506.95 o 
  -1   9   8    98411.28   107776.34   4384.64 o 
 -14   0   9   161729.05   165020.58   7054.26 o 
 -12   0   9    15119.31    15771.95    691.26 o 
 -10   0   9     1855.91     2238.27    300.56 o 
  -8   0   9      162.28      508.67    212.34 o 
  -6   0   9   377065.31   346903.16   8066.41 o 
  -4   0   9    10818.31    10815.17    472.74 o 
  -2   0   9    14439.49    14782.33    498.32 o 
   2   0   9   443272.09   427725.00   9905.08 o 
   4   0   9     4531.54     5229.71    461.48 o 
   6   0   9    62589.12    62534.45   2136.20 o 
   8   0   9      305.98      763.53    289.11 o 
  10   0   9   166902.62   168812.59   5418.89 o 
 -15   1   9    53471.39    59241.70   2124.21 o 
 -13   1   9    32538.33    35391.36   1181.30 o 
 -11   1   9     2062.52     2327.22    217.72 o 
  -9   1   9     4357.11     4729.27    265.53 o 
  -7   1   9    20612.09    18700.23    484.52 o 
  -5   1   9    53527.12    49867.59    970.48 o 
  -3   1   9       81.14      553.18    174.54 o 
  -1   1   9      432.91      600.22    118.48 o 
   1   1   9     4989.70     5238.84    251.91 o 
   3   1   9     6165.04     6361.67    296.17 o 
   5   1   9     5571.70     5766.79    340.16 o 
   7   1   9      277.64      747.78    203.67 o 
   9   1   9     8971.38     9285.72    442.04 o 
  11   1   9    12513.01    12408.88    524.09 o 
 -14   2   9    44686.43    48158.43   1515.60 o 
 -12   2   9    56906.38    57834.95   1716.60 o 
 -10   2   9      131.21      370.32    180.14 o 
  -8   2   9   184390.78   170377.62   3245.40 o 
  -6   2   9     8078.61     8422.40    260.74 o 
  -4   2   9   277601.88   267185.69   4432.68 o 
  -2   2   9     2339.57     3056.65    185.25 o 
   0   2   9   149276.12   141440.33   2676.07 o 
   2   2   9      242.41      691.07    146.36 o 
   4   2   9   291769.62   283411.88   4750.64 o 
   6   2   9       65.43      156.84    173.77 o 
   8   2   9    41432.53    42127.75   1124.18 o 
  10   2   9     1601.61     2802.92    289.71 o 
 -15   3   9    72412.09    78979.56   2738.88 o 
 -13   3   9    51715.78    54534.58   1682.31 o 
 -11   3   9     3745.50     5112.22    779.47 o 
  -9   3   9    23069.82    21727.46    729.78 o 
  -7   3   9    40529.38    37483.24    818.42 o 
  -5   3   9     3477.05     3606.77    224.21 o 
  -3   3   9      430.01      694.71    176.77 o 
  -1   3   9    19502.65    19579.87    546.47 o 
   1   3   9     1891.01     2162.19    283.39 o 
   3   3   9      540.64      827.27    188.89 o 
   5   3   9      844.41     1338.43    219.35 o 
   7   3   9     3572.46     3753.09    277.59 o 
   9   3   9      132.08      594.54    196.01 o 
 -14   4   9   122298.66   135676.89   4343.66 o 
 -12   4   9    17668.08    17902.98    705.70 o 
 -10   4   9      560.56      772.57    224.41 o 
  -8   4   9       97.33      928.86    349.61 o 
  -6   4   9   319874.66   311703.12   5875.50 o 
  -4   4   9     5527.03     5908.47    265.14 o 
  -2   4   9    10811.58    11530.24    417.69 o 
   0   4   9      299.03      698.82    168.28 o 
   2   4   9   367246.00   353689.78   7194.55 o 
   4   4   9     3479.65     3808.44    293.16 o 
   6   4   9    52301.15    52257.61   1320.13 o 
   8   4   9      612.06     2446.31    380.22 o 
  10   4   9   143778.52   140554.00   4405.43 o 
 -13   5   9    22948.21    25789.55   1258.10 o 
 -11   5   9      568.03      946.53    260.85 o 
  -9   5   9     1106.32     1984.63    265.19 o 
  -7   5   9     6130.00     6574.34    373.67 o 
  -5   5   9    90079.53    89732.60   1917.65 o 
  -3   5   9       13.93      470.19    159.66 o 
  -1   5   9     2122.43     2962.78    298.75 o 
   1   5   9     3291.18     3947.58    351.88 o 
   3   5   9     5688.42     5900.68    351.45 o 
   5   5   9    16563.62    16352.43    687.65 o 
   7   5   9     2814.09     3214.36    423.27 o 
   9   5   9    19367.61    18797.85    963.39 o 
 -12   6   9    53257.71    57746.21   2761.49 o 
 -10   6   9      499.71      851.37    261.86 o 
  -8   6   9   151232.27   154997.27   3510.33 o 
  -6   6   9     7127.21     7906.32    450.58 o 
  -4   6   9   173336.80   176932.72   3479.59 o 
  -2   6   9     1244.19     1975.90    364.96 o 
   0   6   9    95213.62    98856.96   2264.73 o 
   2   6   9       45.21      472.04    183.18 o 
   4   6   9   205414.00   204874.34   6077.28 o 
   6   6   9       18.89       31.38    276.41 o 
   8   6   9    26838.46    28732.78   2572.55 o 
 -11   7   9     4006.35     4318.06    817.91 o 
  -9   7   9     9159.54    10103.98    824.68 o 
  -7   7   9    38928.22    41870.66   1231.65 o 
  -5   7   9      754.73     1434.47    267.83 o 
  -3   7   9      548.54      671.54    411.02 o 
  -1   7   9     9917.36    10790.74    644.82 o 
   3   7   9     4754.61     4670.84    596.25 o 
   5   7   9     1361.98     1712.81    354.46 o 
  -8   8   9      497.30      892.84    445.71 o 
  -6   8   9   202551.81   225758.38   6912.82 o 
  -4   8   9     1211.85     1602.10    300.81 o 
  -2   8   9     5449.51     5655.63    952.31 o 
 -14   0  10     2420.28     3581.65    636.14 o 
 -12   0  10    26080.53    26716.47    968.43 o 
 -10   0  10   389962.06   377286.28   8918.94 o 
  -8   0  10    41551.28    38146.50   1670.29 o 
  -6   0  10      836.62     1621.81    368.52 o 
  -4   0  10      917.31     1424.34    228.22 o 
  -2   0  10   210545.16   208299.58   4322.75 o 
   0   0  10    31581.33    31027.82   1220.35 o 
   2   0  10    89939.16    84208.37   2728.02 o 
   4   0  10     1795.31     1794.50    330.97 o 
   6   0  10    92994.95    90412.04   2942.92 o 
   8   0  10    59497.18    58894.65   2559.71 o 
  10   0  10     3430.32     4412.97    606.17 o 
 -15   1  10     1543.13     7116.28    918.24 o 
 -13   1  10     1412.00     2384.70    451.76 o 
 -11   1  10     2384.47     2823.75    239.37 o 
  -9   1  10    26814.07    25003.33    636.92 o 
  -7   1  10       83.43      292.04    200.24 o 
  -5   1  10      521.66      982.44    172.49 o 
  -3   1  10    91967.17    91055.52   1659.49 o 
  -1   1  10    37764.96    37043.47    796.53 o 
   1   1  10    25557.55    24850.14    603.14 o 
   3   1  10     4572.82     4926.80    323.17 o 
   5   1  10    47844.49    46336.46   1197.31 o 
   7   1  10    64989.91    64683.62   1578.72 o 
   9   1  10    21208.02    21482.95    982.77 o 
 -14   2  10    39473.86    44172.86   1727.12 o 
 -12   2  10   123776.84   125202.74   3448.81 o 
 -10   2  10     5024.54     5322.44    332.34 o 
  -8   2  10   254417.59   236944.11   4437.14 o 
  -6   2  10    24612.29    23489.32    655.98 o 
  -4   2  10    95361.18    94091.23   1707.72 o 
  -2   2  10      481.59      661.61    169.26 o 
   0   2  10   158204.84   149689.88   3023.54 o 
   2   2  10    52134.28    50893.29   1122.77 o 
   4   2  10     3890.30     4065.01    282.75 o 
   6   2  10    75421.89    74029.02   1575.50 o 
   8   2  10    98782.71    99282.23   2032.00 o 
 -13   3  10     2737.93     2971.91    476.78 o 
 -11   3  10     2818.00     3620.26    417.17 o 
  -9   3  10    38833.71    37921.35   1273.71 o 
  -7   3  10     4708.76     4943.92    346.78 o 
  -5   3  10      505.48     1028.95    174.09 o 
  -3   3  10    56491.71    55732.94   1357.45 o 
  -1   3  10    51559.02    49469.98   1233.12 o 
   1   3  10    15642.44    15174.01    544.94 o 
   3   3  10     2786.36     3183.64    273.85 o 
   5   3  10    36025.93    34434.92    997.41 o 
   7   3  10    76517.53    79610.59   2199.86 o 
   9   3  10    13808.91    14765.22    590.61 o 
 -12   4  10    10240.49    10583.94    766.02 o 
 -10   4  10   287450.91   280751.22   6863.30 o 
  -8   4  10    17854.07    17105.91    790.65 o 
  -6   4  10     1171.84     1523.37    284.48 o 
  -4   4  10      618.72     1375.66    256.44 o 
  -2   4  10   229514.81   230402.53   4792.53 o 
   0   4  10    38319.29    35844.65    967.76 o 
   2   4  10    42788.81    41437.42   1090.89 o 
   4   4  10      242.61      509.52    196.22 o 
   6   4  10    47535.50    49169.57   1275.56 o 
   8   4  10    46210.76    45639.52   1732.84 o 
 -11   5  10     3192.86     3024.98    505.35 o 
  -9   5  10    11561.63    12104.03    700.88 o 
  -7   5  10     1854.29     2077.27    361.02 o 
  -5   5  10      506.45      915.72    266.16 o 
  -3   5  10    92122.77    94874.34   2630.22 o 
  -1   5  10    17446.44    17981.90    572.53 o 
   1   5  10    28740.16    28050.57    822.88 o 
   3   5  10     4773.62     5848.50    359.82 o 
   5   5  10    45325.98    45515.81   1851.79 o 
   7   5  10    39518.26    40088.45   1574.04 o 
 -10   6  10       41.37      898.45    420.85 o 
  -8   6  10   125100.00   130120.84   3446.04 o 
  -6   6  10    41188.60    44979.16   1649.18 o 
  -4   6  10    38607.84    41066.21   1638.97 o 
  -2   6  10     8143.85     8821.23    613.32 o 
   0   6  10   146522.36   154699.36   3393.32 o 
   2   6  10    10247.13    10454.96    475.54 o 
   4   6  10     7230.22     7390.20    545.38 o 
   6   6  10    21739.34    21740.18   1028.72 o 
  -9   7  10    38507.92    44965.86   2581.14 o 
  -7   7  10     5409.11     6151.03   1118.61 o 
  -5   7  10      423.33      889.55    636.21 o 
  -3   7  10    30063.14    32821.45   1241.41 o 
  -1   7  10    51521.00    54610.75   1728.61 o 
  -4   8  10     5198.33     6972.95    721.92 o 
 -12   0  11    86682.76    87791.71   2392.27 o 
 -10   0  11    58364.41    55983.37   1653.83 o 
  -8   0  11    25623.70    23784.19   1298.22 o 
  -6   0  11     7589.43     7572.78    563.64 o 
  -4   0  11   188628.53   175244.75   5275.54 o 
  -2   0  11    61133.76    58970.51   1681.07 o 
   0   0  11    29445.36    29678.91   1182.46 o 
   2   0  11     8374.53     7866.45    562.26 o 
   4   0  11   312193.38   293833.47   8592.11 o 
   6   0  11    40864.91    41849.70   2485.33 o 
   8   0  11      106.96      698.96    557.87 o 
 -13   1  11    11708.75    12029.15    783.23 o 
 -11   1  11      195.86      519.29    244.55 o 
  -9   1  11    64193.08    60625.36   1352.75 o 
  -7   1  11    93684.39    87746.05   2008.80 o 
  -5   1  11    74306.39    71575.93   1694.43 o 
  -3   1  11     7706.42     7972.39    366.84 o 
  -1   1  11    32082.38    29777.63    859.39 o 
   1   1  11    27720.66    26331.46    740.51 o 
   3   1  11    17640.63    16795.37    547.15 o 
   5   1  11     4017.34     4885.05    346.49 o 
   7   1  11      195.55      372.52    203.51 o 
 -12   2  11    70132.06    69325.70   2427.70 o 
 -10   2  11    17615.35    18733.74    710.01 o 
  -8   2  11     1392.48     1635.62    226.90 o 
  -6   2  11   194232.36   184473.59   3911.38 o 
  -4   2  11    36309.71    35062.91    869.94 o 
  -2   2  11    36028.32    35786.93    981.06 o 
   0   2  11    48159.43    46121.27   1190.78 o 
   2   2  11   207277.50   198764.41   4204.82 o 
   4   2  11      319.35      589.35    192.20 o 
   6   2  11    63538.23    65576.54   1442.31 o 
   8   2  11    22244.25    23387.44    692.89 o 
 -13   3  11    43865.87    43623.07   1733.22 o 
 -11   3  11     2629.01     3105.84    546.84 o 
  -9   3  11   105583.30    99558.65   2726.99 o 
  -7   3  11    63269.17    59545.84   1512.73 o 
  -5   3  11    39661.94    38949.96    881.76 o 
  -3   3  11     2603.35     3109.12    280.26 o 
  -1   3  11     2308.88     2257.55    257.89 o 
   1   3  11    18579.48    17407.99    607.82 o 
   3   3  11    67332.99    65528.95   1889.38 o 
   5   3  11     2479.89     2991.35    289.71 o 
   7   3  11     2339.54     2467.49    288.33 o 
 -12   4  11    67992.34    69383.01   2483.88 o 
 -10   4  11    39796.95    41027.23   1654.67 o 
  -8   4  11    18312.22    17404.74    820.52 o 
  -6   4  11     3943.92     4225.95    387.26 o 
  -4   4  11   167333.11   169936.50   3709.73 o 
  -2   4  11    54877.98    55012.24   1373.33 o 
   0   4  11    27324.43    27114.73    926.35 o 
   2   4  11     7133.73     7459.77    404.64 o 
   4   4  11   263634.41   265294.75   7022.73 o 
   6   4  11    34952.07    35643.54   1130.82 o 
 -11   5  11     3235.63     3583.46    537.47 o 
  -9   5  11    35780.34    36159.04   2521.28 o 
  -7   5  11    91173.05    90686.00   3076.88 o 
  -5   5  11    64725.83    66092.92   1994.12 o 
  -3   5  11    12470.51    12805.47    714.16 o 
  -1   5  11    51692.73    50754.86   1190.29 o 
   1   5  11    27025.78    26265.58    806.49 o 
   3   5  11     1607.66     1857.55    263.71 o 
   5   5  11     6086.06     6916.55    480.75 o 
  -8   6  11     2531.69     3861.64    714.03 o 
  -6   6  11   123126.76   130856.74   4237.83 o 
  -4   6  11    29750.54    31997.04   1229.64 o 
  -2   6  11    28887.10    32386.45   1221.29 o 
   0   6  11    31508.77    35302.39   1270.51 o 
   2   6  11   153608.12   156093.48   3386.96 o 
  -5   7  11    45567.27    51449.70   2384.46 o 
  -3   7  11       87.68      482.80    550.25 o 
  -1   7  11     1730.58     2426.46    500.58 o 
 -12   0  12   135033.66   133914.48   4195.93 o 
 -10   0  12     1937.87     3063.91    374.23 o 
  -8   0  12   130746.95   125854.52   3939.29 o 
  -6   0  12   153168.45   151373.33   4650.65 o 
  -4   0  12     2977.63     2814.30    401.04 o 
  -2   0  12     7465.60     8268.70    679.88 o 
   0   0  12   180968.66   177814.58   6779.43 o 
   2   0  12    23254.30    23033.61    878.52 o 
   4   0  12     6040.26     6361.61    564.31 o 
 -11   1  12      382.66      692.62    246.89 o 
  -9   1  12     3576.25     3990.09    306.89 o 
  -7   1  12      309.01      834.78    273.95 o 
  -5   1  12    15844.20    15927.19    595.97 o 
  -3   1  12    36259.35    36079.04    902.64 o 
  -1   1  12    41605.83    38987.56    959.84 o 
   1   1  12     7709.78     8225.10    389.51 o 
   3   1  12    12021.16    12170.47    467.16 o 
   5   1  12    40857.68    39370.88    987.27 o 
 -12   2  12    67900.59    72219.24   2535.36 o 
 -10   2  12   137500.48   139162.39   3593.08 o 
  -8   2  12     7822.41     8106.12    405.97 o 
  -6   2  12    25383.14    25071.77    796.27 o 
  -4   2  12   103297.10   103759.97   2107.47 o 
  -2   2  12   193570.44   189412.69   4033.60 o 
   0   2  12    58088.53    56105.11   1408.93 o 
   2   2  12    76290.81    72398.65   1740.69 o 
   4   2  12    46840.20    47391.16   1252.12 o 
   6   2  12     4784.14     6731.21    508.05 o 
 -11   3  12      611.98     1263.27    404.00 o 
  -9   3  12       65.93      186.22    328.59 o 
  -7   3  12      102.12      888.00    259.08 o 
  -5   3  12    18346.99    18119.00    549.34 o 
  -3   3  12    27761.03    28275.95    972.30 o 
  -1   3  12    28642.90    28167.30    851.92 o 
   1   3  12    17692.50    18456.86    656.26 o 
   3   3  12    17550.44    18081.43    656.84 o 
   5   3  12    36818.50    37233.79   1052.87 o 
 -10   4  12      998.49     1410.91    427.48 o 
  -8   4  12   151494.84   159233.28   4983.49 o 
  -6   4  12   113018.15   113706.78   3709.25 o 
  -4   4  12    10970.74    11431.55    544.85 o 
  -2   4  12    13249.02    14073.58    579.68 o 
   0   4  12   116683.29   112503.95   2535.55 o 
   2   4  12    32200.77    32415.39    944.74 o 
   4   4  12     1031.08      947.52    235.37 o 
  -9   5  12     8550.20     9556.74   1178.24 o 
  -7   5  12     1413.62     1588.03    438.04 o 
  -5   5  12     9096.98     9711.30    761.68 o 
  -3   5  12    30648.14    34713.01   1500.23 o 
  -1   5  12    42939.43    44430.36   1375.61 o 
   1   5  12     1437.52     2317.99    282.12 o 
  -6   6  12    10186.00    11974.91    874.87 o 
  -4   6  12    39325.55    43875.64   1807.77 o 
  -2   6  12   108428.96   116144.32   3820.04 o 
   0   6  12    17268.15    20500.00   1565.76 o 
 -10   0  13    45073.60    43027.41   1679.15 o 
  -8   0  13    14056.93    13247.44   1072.31 o 
  -6   0  13    12081.73    12356.96    770.41 o 
  -4   0  13    55929.92    55450.41   2881.68 o 
  -2   0  13    88378.92    86170.20   2870.26 o 
   0   0  13    90481.90    85964.66   2363.08 o 
   2   0  13    28210.22    26419.02    985.54 o 
   4   0  13     3309.58     3157.53    368.27 o 
  -9   1  13    13634.89    13028.31    561.44 o 
  -7   1  13    83272.66    82240.62   1952.48 o 
  -5   1  13    40404.27    39590.09   1100.45 o 
  -3   1  13      306.26      363.62    212.99 o 
  -1   1  13    11274.37    11660.00    468.95 o 
   1   1  13    35599.14    34124.80    892.79 o 
   3   1  13    11035.34    10671.72    457.18 o 
 -10   2  13    46698.79    45967.00   1795.53 o 
  -8   2  13    12215.55    13006.85    565.57 o 
  -6   2  13      307.34      563.92    230.85 o 
  -4   2  13    63387.28    63363.56   1417.04 o 
  -2   2  13    73646.21    72954.76   1820.64 o 
   0   2  13      369.22      459.41    208.47 o 
   2   2  13    11735.76    12340.67    538.88 o 
  -9   3  13    38727.49    37842.62   1579.16 o 
  -7   3  13    50956.50    53237.29   2031.10 o 
  -5   3  13     9810.28     9914.01    443.79 o 
  -3   3  13     8857.48     9497.62    427.75 o 
  -1   3  13     3254.47     3669.22    324.10 o 
   1   3  13    39184.04    40451.61   1124.80 o 
  -6   4  13    14266.35    14834.99    925.03 o 
  -4   4  13    44973.27    44948.07   1796.97 o 
  -2   4  13    68835.27    72365.73   1764.13 o 
   0   4  13    79677.62    76956.26   1853.68 o 
  -6   0  14    13182.79    12369.16    786.35 o 
  -4   0  14   104957.64   102671.77   3354.81 o 
  -2   0  14    55633.11    56835.34   2084.65 o 
   0   0  14     1467.73     1577.08    378.11 o 
  -7   1  14       88.44      396.13    224.30 o 
  -5   1  14     3905.22     4631.99    367.23 o 
  -3   1  14     2592.95     2895.26    316.82 o 
  -1   1  14      337.41      725.72    220.27 o 
  -6   2  14   159597.94   159336.50   3492.64 o 
  -4   2  14     3713.19     4044.78    353.86 o 
  -2   2  14    88448.74    89955.45   1905.52 o 
                                                 
